# Supplementary material for: Endomyocardial Gremlin-1 is associated with structural remodeling and adverse clinical outcomes in non-ischemic cardiomyopathy
Source: Commun Med (Lond). 2026 Jul 2;6:373. doi: 10.1038/s43856-026-01762-9 (PMC13328730; doi:10.1038/s43856-026-01762-9)
Supplement: Supplementary file 4 — Supplementary Data 1 [file 43856_2026_1762_MOESM4_ESM.xlsx]

## Sheet: Sheet1
Supplementary Data 1. Complete list of 594 analysed genes with the referring Log-transformed fold change between patients with Gremlin+ and Gremlin- tissue sections as well as the referring p-value with correction for multiple hypothesis testing (two-sided ANOVA, BH FDR<5%).
Gene	Log2 FC (Grem+/-)	FDR p-Value
KIR3DL3	0.646	0.004
CCL4	0.488	0.009
ZAP70	0.51	0.009
IL1B	0.483	0.01
IL1A	0.619	0.011
CARD9	0.464	0.018
CASP10	0.456	0.018
CLEC6A	0.509	0.025
LTB4R	0.314	0.025
PDCD1	0.375	0.025
PDGFRB	-0.179	0.025
PLA2G2E	0.489	0.025
PTGS2	0.414	0.025
SLAMF6	0.553	0.025
SELPLG	0.433	0.029
CD79B	0.279	0.031
ATG12	0.303	0.031
C14orf166	-0.125	0.031
C3	-0.332	0.031
CCBP2	0.361	0.031
CCL15	0.403	0.031
CCR8	0.425	0.031
CD40LG	0.434	0.031
CEACAM8	0.41	0.031
FOXP3	0.432	0.031
ICAM5	0.431	0.031
IGF2R	-0.126	0.031
IL1R2	0.447	0.031
IL27	0.404	0.031
IL6ST	-0.092	0.031
ITLN2	0.461	0.031
LILRA4	0.51	0.031
MASP2	0.379	0.031
MS4A1	0.429	0.031
NOD1	0.202	0.031
PIGR	0.434	0.031
RAG2	0.413	0.031
TLR9	0.314	0.031
TRAF2	0.193	0.031
XCR1	0.401	0.031
OAZ1	-0.127	0.031
CCL3	0.381	0.033
CD160	0.364	0.033
CD1A	0.458	0.033
RAF1	-0.179	0.033
TNFRSF13B	0.508	0.033
TRAF4	0.352	0.033
C5	0.297	0.033
CD46	-0.222	0.033
CD96	0.425	0.033
IKBKE	0.372	0.033
KLRK1	0.334	0.033
LILRA3	0.413	0.033
LTB4R2	0.25	0.033
MBL2	0.482	0.033
PRF1	0.289	0.033
CCR1	0.312	0.034
IL23A	0.385	0.034
ICOS	0.349	0.034
CXCL13	0.479	0.036
IL22RA2	0.416	0.036
KIR3DL2	0.333	0.036
LCK	0.401	0.036
MUC1	0.411	0.036
PAX5	0.386	0.036
CXCL12	-0.158	0.038
CD36	-0.178	0.039
IL18RAP	0.368	0.039
KLRG2	0.333	0.039
ARG1	0.378	0.039
IL20	0.376	0.039
PSMB7	-0.118	0.039
IL1RN	0.323	0.04
IL8	0.312	0.04
PDGFB	0.212	0.04
BTLA	0.361	0.041
CXCR3	0.37	0.041
IFNB1	0.408	0.041
SLAMF1	0.406	0.041
IL3	0.364	0.042
AIRE	0.337	0.042
CXCR6	0.373	0.042
DEFB4A	0.413	0.042
IL7R	0.399	0.042
MR1	0.338	0.042
B2M	-0.193	0.043
GPI	-0.162	0.043
HFE	0.333	0.043
LIF	0.367	0.043
CCL26	0.312	0.043
JAK1	-0.096	0.043
DEFB103A	0.389	0.043
HLA DRA	-0.242	0.043
TAL1	0.179	0.043
TGFBR2	-0.108	0.043
ABCF1	-0.11	0.043
GAPDH	-0.168	0.043
HLA DRB1	-0.498	0.043
LILRA5	0.281	0.043
IL17F	0.345	0.046
ILF3	-0.074	0.047
CEACAM6	0.288	0.047
LILRA2	0.289	0.047
PSMC2	-0.118	0.047
PSMD7	-0.11	0.047
IFNGR1	-0.132	0.048
IL7	0.297	0.048
NFATC2	0.151	0.048
IL21R	0.346	0.049
ITGB1	-0.119	0.049
CCL20	0.384	0.049
IRF4	0.256	0.05
SOCS1	0.263	0.05
CXCL1	0.233	0.05
CXCR2	0.354	0.05
CD81	-0.107	0.052
CSF2	0.365	0.052
IL22	0.404	0.052
IL28A	0.28	0.052
KLRC1	0.342	0.052
CCR5	0.345	0.053
IL4	0.388	0.053
XCL1	0.364	0.054
FCAR	0.383	0.055
HLA DOB	0.281	0.055
IL13	0.353	0.055
IRGM	0.424	0.057
TIGIT	0.359	0.058
TNFRSF17	0.316	0.058
CCL19	0.319	0.059
CTNNB1	-0.101	0.059
DEFB1	0.281	0.06
ICAM4	0.313	0.06
CD247	0.283	0.064
CD28	0.328	0.064
IL23R	0.373	0.064
MASP1	0.206	0.064
CLEC7A	0.285	0.065
IFNG	0.346	0.068
LILRA1	0.309	0.068
IL15	0.19	0.071
KLRC2	0.303	0.071
ATM	0.264	0.072
CCR10	0.273	0.072
IRF7	0.182	0.072
TBK1	0.106	0.072
CXCR1	0.376	0.072
ITGAL	0.263	0.073
MAP4K1	0.211	0.073
SERPING1	-0.144	0.073
TNFRSF4	0.258	0.073
CLEC4E	0.363	0.074
IKZF3	0.325	0.074
IL17B	0.364	0.074
IL18	0.262	0.074
STAT4	0.248	0.074
CD55	0.105	0.074
IL12B	0.331	0.074
TLR2	0.257	0.075
POLR1B	0.127	0.075
CD8B	0.303	0.075
C8G	0.285	0.076
CD27	0.32	0.076
GNLY	0.253	0.076
IL1RL1	0.267	0.076
PTGER4	0.216	0.076
TNFSF15	0.315	0.076
CD6	0.343	0.077
BLNK	0.321	0.08
CD45RB	0.283	0.08
CCL13	0.264	0.08
DUSP4	0.259	0.08
PDCD2	0.166	0.08
TLR7	0.253	0.08
EEF1G	-0.099	0.08
BATF	0.287	0.081
CCL16	0.281	0.081
CEBPB	-0.099	0.081
IFNA1 13	0.335	0.081
IL12RB1	0.252	0.081
IL5	0.331	0.081
LCP2	0.176	0.081
STAT5A	0.16	0.081
CD244	0.305	0.081
LEF1	0.357	0.081
SIGIRR	0.165	0.081
CCL22	0.287	0.082
PSMB8	-0.122	0.083
FCGR1A B	0.297	0.084
IL12A	0.299	0.084
MAPK11	0.243	0.084
CD48	0.258	0.085
CD80	0.271	0.085
ENTPD1	0.154	0.085
SDHA	-0.126	0.085
EOMES	0.323	0.086
TNFSF11	0.322	0.086
CCRL1	0.194	0.088
PECAM1	-0.106	0.088
C9	0.253	0.09
LGALS3	-0.128	0.091
CTSG	0.226	0.092
LTA	0.256	0.092
THY1	0.254	0.092
CD45RA	0.3	0.092
ABCB1	0.181	0.092
C8B	0.342	0.092
CD83	0.18	0.092
S1PR1	0.117	0.092
CCL24	0.312	0.093
RAG1	0.26	0.093
TNFAIP6	0.285	0.093
IL2	0.34	0.094
APP	-0.092	0.094
IRAK3	0.161	0.095
LAG3	0.29	0.098
CCR6	0.278	0.1
CD59	-0.103	0.1
CD70	0.276	0.1
EGR2	0.269	0.1
ITGA2B	0.231	0.1
LILRB2	0.237	0.1
SH2D1A	0.326	0.1
TMEM173	-0.082	0.1
BCL2	0.141	0.104
ETS1	-0.105	0.104
MAPK1	-0.099	0.104
PSMB5	-0.1	0.104
EGR1	0.257	0.105
IL19	0.31	0.106
DEFB103B	0.246	0.107
CD44	0.172	0.108
C4BPA	0.302	0.109
CD8A	0.237	0.109
UBE2L3	0.095	0.11
CD22	0.262	0.114
TUBB	-0.099	0.114
CCND3	0.085	0.114
CLEC5A	0.287	0.114
ICAM1	0.168	0.114
CD1D	0.198	0.115
GATA3	0.248	0.115
GZMB	0.233	0.115
AICDA	0.292	0.115
TGFB1	0.138	0.115
IL2RB	0.213	0.115
TNFSF4	0.217	0.115
PPIA	0.103	0.116
GUSB	0.105	0.116
CCL23	0.319	0.116
CCL7	0.334	0.116
CXCL2	0.238	0.117
MAF	0.209	0.117
PRDM1	0.181	0.117
PTPN6	0.171	0.117
CD2	0.319	0.117
FADD	0.189	0.119
TBX21	0.229	0.119
NOS2	0.19	0.119
C8A	0.225	0.12
KIR Inhibiting Subgroup 1	0.27	0.12
CXCL11	0.246	0.121
MAPKAPK2	-0.107	0.121
CXCL9	0.267	0.121
HLA B	-0.107	0.121
ICOSLG	0.121	0.121
IFNA2	0.284	0.121
IL1RL2	0.264	0.121
KLRC4	0.273	0.121
PTAFR	0.189	0.122
TNFSF8	0.246	0.122
CD24	0.241	0.125
B3GAT1	0.277	0.126
ICAM3	0.126	0.131
PLAUR	0.18	0.132
IFI35	0.153	0.132
IL2RA	0.216	0.132
TNFRSF13C	0.216	0.132
CFD	-0.219	0.133
CX3CR1	0.168	0.134
CTLA4 all	0.26	0.14
IL28A B	0.253	0.14
LILRB1	0.242	0.14
MIF	-0.093	0.141
TNF	0.229	0.141
TNFRSF8	0.202	0.141
CD276	0.072	0.142
ITGAX	0.217	0.142
IKZF1	0.243	0.142
CD164	-0.076	0.142
CD3D	0.239	0.146
IL6	0.277	0.146
CASP8	0.148	0.147
CXCL10	0.25	0.147
KIR3DL1	0.253	0.148
C2	0.201	0.148
HLA DQA1	-0.461	0.151
CAMP	0.257	0.151
KLRF2	0.301	0.158
LILRA6	0.273	0.158
CD19	0.438	0.16
CDH5	-0.089	0.16
HLA DPA1	-0.118	0.16
IL26	0.217	0.16
ITGA4	0.181	0.16
TAP2	0.103	0.16
TLR5	0.167	0.16
HAMP	0.29	0.165
IFI16	-0.098	0.165
LILRB3	0.195	0.165
SLAMF7	0.207	0.167
CCL5	0.208	0.171
PTK2	-0.073	0.171
TNFRSF10C	0.188	0.171
KIR Activating Subgroup 1	0.246	0.183
RUNX1	0.199	0.186
CR2	0.283	0.191
CLU	0.19	0.196
CXCR4	0.179	0.199
EDNRB	-0.099	0.2
BID	0.198	0.2
CCRL2	0.157	0.2
IL9	0.212	0.2
KIR Activating Subgroup 2	0.228	0.2
KLRF1	0.222	0.2
PTPN22	0.226	0.2
G6PD	0.1	0.2
RPL19	-0.057	0.2
HLA DRB3	-0.133	0.2
HPRT1	-0.058	0.2
CD86	0.172	0.2
ITGAM	0.167	0.2
RARRES3	0.134	0.2
C1R	-0.136	0.201
KLRB1	0.208	0.201
IL32	0.109	0.202
IRF3	0.123	0.202
KLRG1	0.239	0.202
TLR1	0.144	0.203
CFB	0.131	0.204
IL17A	0.246	0.205
CCR7	0.208	0.206
CD3E	0.192	0.206
IRAK1	0.081	0.208
TRAF5	0.132	0.208
CUL9	0.082	0.212
IL1RAP	0.098	0.212
IL29	0.258	0.212
KLRD1	0.188	0.212
TNFAIP3	0.125	0.212
CD79A	0.255	0.218
LILRB4	0.184	0.219
CFP	0.15	0.22
TNFRSF11A	0.216	0.225
BTK	0.166	0.226
FAS	0.167	0.226
MYD88	0.1	0.226
KIR Inhibiting Subgroup 2	0.232	0.228
CTLA4 TM	0.234	0.232
HLA A	-0.078	0.232
NFKB1	-0.092	0.232
CCL8	0.21	0.233
CD58	-0.06	0.233
CD74	-0.103	0.233
HRAS	0.081	0.233
LAMP3	0.194	0.233
NOD2	0.196	0.233
C1S	-0.104	0.235
ALAS1	-0.078	0.239
CDKN1A	0.11	0.239
ATG16L1	0.073	0.242
CASP3	0.077	0.242
CR1	0.174	0.242
GFI1	0.191	0.242
IFNAR1	0.078	0.242
IL2RG	0.18	0.242
TAGAP	0.18	0.242
CD40	0.082	0.244
FCGR3A B	0.16	0.244
GPR183	0.183	0.244
TRAF6	0.056	0.244
TNFRSF9	0.22	0.244
C1QBP	-0.064	0.245
CD14	-0.136	0.245
FCER1A	0.161	0.245
GZMK	0.193	0.245
CD7	0.212	0.246
SKI	0.047	0.246
CD9	-0.096	0.246
TCF7	0.13	0.248
CCL11	0.135	0.25
PYCARD	0.145	0.25
SRC	0.11	0.25
ITGA6	-0.075	0.251
LTBR	0.059	0.251
BCL10	0.055	0.252
IRF1	0.111	0.252
NFKB2	0.091	0.259
ATG5	-0.061	0.26
CCL18	0.198	0.26
GBP5	0.2	0.26
HLA DQB1	-0.278	0.26
MAP4K2	-0.068	0.26
IDO1	0.138	0.261
SMAD5	-0.066	0.263
IL10RA	0.103	0.266
LTF	0.107	0.269
TLR4	-0.074	0.271
CSF1R	0.119	0.272
IRAK4	0.098	0.273
RELB	0.142	0.273
MRC1	-0.103	0.278
CD82	0.082	0.281
IFIT2	0.102	0.281
TLR3	0.117	0.283
TGFBR1	0.067	0.283
FCGRT	-0.058	0.288
CD53	0.131	0.293
EBI3	0.199	0.296
sCTLA4	0.202	0.297
SPP1	0.211	0.305
CHUK	0.058	0.307
HAVCR2	0.136	0.31
ZEB1	0.053	0.31
CD5	0.204	0.31
CEACAM1	0.102	0.31
CSF2RB	0.128	0.31
IL21	0.179	0.31
KLRC3	0.181	0.311
NCF4	0.131	0.311
CISH	0.104	0.315
HLA DPB1	-0.09	0.316
TFRC	0.074	0.316
TNFRSF14	0.085	0.316
CMKLR1	0.08	0.323
GZMA	0.127	0.332
IKZF2	0.102	0.332
IFIH1	0.092	0.332
GP1BB	0.058	0.334
PPARG	0.08	0.334
CRADD	0.047	0.335
CASP1	0.1	0.343
IFITM1	-0.073	0.343
TICAM1	0.065	0.343
IKBKG	0.045	0.37
KLRAP1	0.134	0.37
TRAF1	0.103	0.371
SMAD3	0.044	0.38
IL1R1	0.084	0.38
CASP2	0.053	0.385
JAK3	0.126	0.386
CD97	-0.068	0.388
PSMB10	0.063	0.399
BATF3	0.091	0.405
NOTCH1	-0.042	0.405
TNFRSF1B	0.076	0.405
ATG7	0.054	0.407
SELE	0.132	0.409
BCL2L11	0.081	0.413
PRKCD	0.074	0.42
CSF3R	0.15	0.423
TRAF3	0.051	0.43
CD3EAP	0.072	0.432
STAT3	-0.042	0.438
BAX	0.047	0.439
LY96	0.087	0.439
NT5E	0.072	0.439
PDCD1LG2	0.11	0.44
SELL	0.138	0.44
STAT1	-0.06	0.44
IL16	-0.065	0.441
IL4R	0.066	0.446
ARG2	0.118	0.446
C1QB	-0.089	0.453
CFI	0.067	0.461
C4A B	0.072	0.463
IL18R1	0.086	0.467
STAT5B	-0.042	0.468
CX3CL1	0.056	0.472
ATG10	0.051	0.489
CD99	-0.04	0.498
STAT6	-0.055	0.503
TOLLIP	-0.031	0.504
CCR2	0.106	0.504
PLA2G2A	0.118	0.508
GBP1	-0.054	0.52
C1QA	-0.068	0.525
NFKBIA	0.039	0.525
IL10	0.126	0.538
CLEC4A	0.074	0.54
ADA	0.054	0.545
MME	0.072	0.547
IRF8	0.079	0.548
PSMB9	0.037	0.556
RELA	0.035	0.558
VTN	0.064	0.558
FKBP5	-0.058	0.565
CFH	0.062	0.568
BCAP31	-0.03	0.57
PPBP	0.159	0.57
TNFSF13B	0.071	0.57
ITGB2	0.075	0.573
BCL3	0.044	0.58
ITGAE	0.036	0.581
AHR	-0.027	0.594
POU2F2	0.088	0.599
CTSS	-0.061	0.601
KCNJ2	0.044	0.607
LITAF	-0.037	0.607
IKBKAP	0.031	0.611
NFATC1	0.032	0.62
IRF5	0.064	0.622
TGFBI	-0.04	0.628
NFIL3	0.046	0.628
TYK2	0.028	0.629
NCR1	0.086	0.63
TNFSF12	-0.021	0.631
JAK2	0.022	0.642
ITGA5	-0.032	0.652
C7	0.044	0.672
PLAU	0.036	0.672
MALT1	-0.02	0.68
TNFSF10	-0.044	0.68
TIRAP	0.037	0.684
MCL1	-0.021	0.688
CD34	-0.025	0.695
S100A8	0.08	0.707
SOCS3	0.052	0.707
CD274	0.027	0.711
VCAM1	-0.044	0.712
TBP	-0.02	0.712
NFKBIZ	-0.03	0.713
BST2	-0.029	0.716
C6	-0.037	0.717
DPP4	0.051	0.718
PTPN2	-0.021	0.718
CD163	0.046	0.718
TP53	0.02	0.728
ARHGDIB	0.023	0.73
NFATC3	0.015	0.736
HLA DMB	-0.029	0.742
CIITA	0.04	0.765
ABL1	0.013	0.774
CD209	0.038	0.774
HLA DMA	-0.024	0.774
LILRB5	-0.031	0.774
MARCO	0.057	0.774
CD45R0	0.038	0.775
PTPRC all	0.035	0.786
TCF4	-0.013	0.811
CCL2	-0.028	0.833
NCAM1	-0.015	0.845
SYK	-0.027	0.851
FCGR2A C	-0.022	0.854
BST1	0.02	0.854
FCGR2B	0.023	0.854
SLC2A1	0.017	0.865
MSR1	0.023	0.868
TAPBP	-0.008	0.868
POLR2A	0.007	0.868
BCL6	-0.013	0.872
KIT	0.027	0.872
FN1	-0.024	0.88
MX1	-0.017	0.889
NLRP3	0.02	0.891
ICAM2	-0.011	0.893
NOTCH2	0.009	0.895
CSF1	-0.013	0.899
CYBB	-0.015	0.899
IL6R	-0.011	0.899
LAIR1	-0.015	0.899
MAP4K4	-0.007	0.902
IL11RA	-0.007	0.905
FCGR2A	0.015	0.907
RORC	0.011	0.908
HLA C	-0.01	0.929
CTSC	-0.01	0.932
S100A9	0.018	0.935
IKBKB	-0.008	0.935
PML	-0.003	0.964
XBP1	0.003	0.969
IFNAR2	-0.002	0.972
CD4	-0.005	0.973
IL13RA1	0.002	0.977
FCER1G	0.003	0.984
ITLN1	-0.006	0.984
STAT2	-0.001	0.986
IRAK2	0.002	0.987
MBP	-0.002	0.987
TAP1	0.001	0.989
ZBTB16	-0.001	0.991
FYN	0	0.994
MAPK14	0	NA
TLR8	0	NA
