# Supplementary material for: Endomyocardial Gremlin-1 is associated with structural remodeling and adverse clinical outcomes in non-ischemic cardiomyopathy
Source: Commun Med (Lond). 2026 Jul 2;6:373. doi: 10.1038/s43856-026-01762-9 (PMC13328730; doi:10.1038/s43856-026-01762-9)
Supplement: Supplementary file 5 — Supplementary Data 2 [file 43856_2026_1762_MOESM5_ESM.xlsx]

## Sheet: Sheet1
Supplementary Data 2. Complete list of significantly (p<0.05) regulated genes between distinct phenotypes of cardiomyopathies with the referring p-value corrected for multiple hypothesis testing (two-sided ANOVA, BH FDR<5%).
Gene	Phenoytpe X	Phenoytpe Y	Log2 FC (X/Y)	FDR p-Value
B2M	MCM	DCM	0.697	<0.001
CTNNB1	MCM	DCM	0.361	<0.001
CD164	MCM	DCM	0.294	0.001
EEF1G	MCM	DCM	0.302	0.002
CXCL12	MCM	DCM	0.336	0.002
SERPING1	MCM	DCM	0.398	0.002
CD81	MCM	DCM	0.305	0.003
C1S	MCM	DCM	0.401	0.003
HPRT1	MCM	DCM	0.184	0.003
LGALS3	MCM	DCM	0.369	0.004
CD46	MCM	DCM	0.431	0.004
GAPDH	MCM	DCM	0.37	0.004
TNFSF10	MCM	DCM	1.265	0.005
HLA DRA	MCM	DCM	0.494	0.007
HLA DPB1	MCM	DCM	0.353	0.01
C14orf166	MCM	DCM	0.191	0.013
IL6ST	MCM	DCM	0.16	0.013
PSMB5	MCM	DCM	0.235	0.013
TUBB	MCM	DCM	0.294	0.014
IFNGR1	MCM	DCM	0.248	0.014
OAZ1	MCM	DCM	0.22	0.015
PSMB7	MCM	DCM	0.219	0.016
MAPK1	MCM	DCM	0.257	0.022
C1R	MCM	DCM	0.385	0.022
CD9	MCM	DCM	0.299	0.03
RPL19	MCM	DCM	0.155	0.045
IFITM1	MCM	DCM	0.246	0.048
PSMB5	MCM	RCM	0.354	0.027
CDH5	MCM	RCM	0.302	0.037
PSMB7	MCM	RCM	0.32	0.043
NCAM1	MCM	RCM	0.343	0.043
ITGA6	MCM	RCM	0.348	0.046
TBP	MCM	RCM	0.268	0.05
CD14	ACM	MCM	1.013	0.009
FCER1G	ACM	MCM	1.07	0.012
TGFBI	ACM	MCM	0.668	0.021
HLA A	ACM	DCM	0.676	0.009
CD14	ACM	DCM	0.878	0.028
CFD	ACM	DCM	1.096	0.029
HLA DRA	ACM	DCM	1.01	0.038
FCER1G	ACM	HCM	1.219	0.009
CD163	ACM	HCM	1.092	0.028
TGFBI	ACM	HCM	0.713	0.031
CD14	ACM	HCM	0.977	0.037
CFD	ACM	HCM	1.209	0.041
CASP2	DCM	MCM	0.37	0
C5	DCM	MCM	0.711	0
IL17B	DCM	MCM	0.993	0
S1PR1	DCM	MCM	0.37	0
PTPN2	DCM	MCM	0.289	0
SH2D1A	DCM	MCM	0.975	0
IRF5	DCM	MCM	0.609	0
CD1D	DCM	MCM	0.566	0
PPIA	DCM	MCM	0.355	0
TNFSF11	DCM	MCM	0.883	0
BID	DCM	MCM	0.768	0.001
MASP1	DCM	MCM	0.508	0.001
KLRG1	DCM	MCM	0.86	0.001
CD79B	DCM	MCM	0.533	0.001
IL26	DCM	MCM	0.706	0.001
KLRD1	DCM	MCM	0.707	0.001
CD5	DCM	MCM	0.936	0.001
CD274	DCM	MCM	0.305	0.001
AICDA	DCM	MCM	0.853	0.001
IRF3	DCM	MCM	0.434	0.001
CEACAM1	DCM	MCM	0.5	0.001
IL2RB	DCM	MCM	0.652	0.001
CCL15	DCM	MCM	0.782	0.001
TBK1	DCM	MCM	0.262	0.001
TRAF4	DCM	MCM	0.677	0.001
CCL20	DCM	MCM	0.83	0.001
CSF1R	DCM	MCM	0.471	0.001
SLAMF7	DCM	MCM	0.709	0.001
NOD2	DCM	MCM	0.755	0.001
RELB	DCM	MCM	0.608	0.001
RUNX1	DCM	MCM	0.651	0.002
TNFAIP6	DCM	MCM	0.723	0.002
TRAF2	DCM	MCM	0.374	0.002
XCL1	DCM	MCM	0.809	0.002
TNFSF15	DCM	MCM	0.734	0.002
CXCL1	DCM	MCM	0.545	0.003
IL1R2	DCM	MCM	0.709	0.003
XCR1	DCM	MCM	0.758	0.003
CD276	DCM	MCM	0.22	0.003
IL12A	DCM	MCM	0.728	0.003
KLRC4	DCM	MCM	0.743	0.003
IL5	DCM	MCM	0.761	0.003
LILRA6	DCM	MCM	0.841	0.003
IL6R	DCM	MCM	0.385	0.003
CD96	DCM	MCM	0.763	0.003
HFE	DCM	MCM	0.635	0.003
CXCR6	DCM	MCM	0.72	0.004
TLR9	DCM	MCM	0.57	0.004
NFKBIZ	DCM	MCM	0.304	0.004
PIGR	DCM	MCM	0.762	0.004
MBL2	DCM	MCM	0.848	0.004
CD244	DCM	MCM	0.706	0.004
KIR Activating Subgroup 2	DCM	MCM	0.772	0.004
SYK	DCM	MCM	0.525	0.004
CD40LG	DCM	MCM	0.8	0.004
ICAM3	DCM	MCM	0.353	0.004
TLR3	DCM	MCM	0.482	0.004
ITGAM	DCM	MCM	0.524	0.004
TNFRSF13C	DCM	MCM	0.621	0.004
TLR2	DCM	MCM	0.594	0.004
ATM	DCM	MCM	0.604	0.004
IL20	DCM	MCM	0.711	0.004
DEFB4A	DCM	MCM	0.812	0.004
KLRAP1	DCM	MCM	0.637	0.005
CCL22	DCM	MCM	0.687	0.005
PYCARD	DCM	MCM	0.527	0.005
DEFB1	DCM	MCM	0.596	0.005
CCL7	DCM	MCM	0.855	0.005
CCL11	DCM	MCM	0.493	0.005
IL21R	DCM	MCM	0.733	0.005
XBP1	DCM	MCM	0.209	0.005
GZMK	DCM	MCM	0.699	0.006
IL17A	DCM	MCM	0.811	0.006
IL10	DCM	MCM	0.792	0.006
FCGR1A B	DCM	MCM	0.694	0.006
IFNG	DCM	MCM	0.727	0.006
CAMP	DCM	MCM	0.697	0.006
CD86	DCM	MCM	0.541	0.006
IL32	DCM	MCM	0.402	0.006
CD28	DCM	MCM	0.679	0.006
IL29	DCM	MCM	0.866	0.007
TGFB1	DCM	MCM	0.336	0.007
KLRC3	DCM	MCM	0.716	0.007
RAG2	DCM	MCM	0.702	0.007
IRF1	DCM	MCM	0.379	0.008
TLR1	DCM	MCM	0.446	0.008
CD82	DCM	MCM	0.296	0.008
NFKB2	DCM	MCM	0.35	0.009
IL7R	DCM	MCM	0.722	0.009
TNFSF8	DCM	MCM	0.611	0.009
EOMES	DCM	MCM	0.69	0.009
PDGFB	DCM	MCM	0.393	0.009
TNFRSF17	DCM	MCM	0.61	0.009
TAGAP	DCM	MCM	0.611	0.01
TRAF6	DCM	MCM	0.189	0.01
TNFRSF11A	DCM	MCM	0.672	0.01
IL15	DCM	MCM	0.409	0.01
GATA3	DCM	MCM	0.602	0.01
LILRB1	DCM	MCM	0.628	0.011
DPP4	DCM	MCM	0.53	0.011
GFI1	DCM	MCM	0.614	0.011
GUSB	DCM	MCM	0.287	0.011
CXCL11	DCM	MCM	0.606	0.011
KLRG2	DCM	MCM	0.614	0.012
IFI35	DCM	MCM	0.367	0.012
IFNA2	DCM	MCM	0.712	0.012
SOCS1	DCM	MCM	0.481	0.012
KLRC2	DCM	MCM	0.618	0.012
PTGER4	DCM	MCM	0.457	0.012
CEACAM6	DCM	MCM	0.551	0.012
CCL24	DCM	MCM	0.703	0.012
MAF	DCM	MCM	0.529	0.013
IL23A	DCM	MCM	0.639	0.013
LTB4R2	DCM	MCM	0.433	0.013
CD3EAP	DCM	MCM	0.371	0.013
MR1	DCM	MCM	0.579	0.013
MAP4K4	DCM	MCM	0.177	0.013
IL22	DCM	MCM	0.774	0.014
C8B	DCM	MCM	0.76	0.014
RELA	DCM	MCM	0.236	0.014
B3GAT1	DCM	MCM	0.665	0.014
TNFRSF13B	DCM	MCM	0.765	0.015
SIGIRR	DCM	MCM	0.338	0.015
CCR1	DCM	MCM	0.521	0.015
GZMA	DCM	MCM	0.494	0.015
CXCR2	DCM	MCM	0.611	0.015
CD48	DCM	MCM	0.528	0.015
CD55	DCM	MCM	0.229	0.016
PML	DCM	MCM	0.199	0.016
CD24	DCM	MCM	0.589	0.016
EBI3	DCM	MCM	0.689	0.017
FAS	DCM	MCM	0.533	0.017
LILRA4	DCM	MCM	0.728	0.017
IL18	DCM	MCM	0.512	0.017
RAG1	DCM	MCM	0.577	0.017
LILRA3	DCM	MCM	0.619	0.017
BLNK	DCM	MCM	0.652	0.017
KLRK1	DCM	MCM	0.533	0.017
CCR5	DCM	MCM	0.636	0.018
LEF1	DCM	MCM	0.717	0.018
PTPN6	DCM	MCM	0.418	0.018
LTB4R	DCM	MCM	0.46	0.018
TYK2	DCM	MCM	0.201	0.018
LTF	DCM	MCM	0.375	0.019
LCP2	DCM	MCM	0.377	0.02
CXCR4	DCM	MCM	0.499	0.02
CD1A	DCM	MCM	0.698	0.02
PLA2G2E	DCM	MCM	0.66	0.021
ICAM1	DCM	MCM	0.413	0.022
DEFB103B	DCM	MCM	0.559	0.022
HRAS	DCM	MCM	0.233	0.022
IL1B	DCM	MCM	0.581	0.022
KLRF2	DCM	MCM	0.759	0.022
IL8	DCM	MCM	0.491	0.022
PDCD1	DCM	MCM	0.5	0.023
CCL23	DCM	MCM	0.713	0.023
CLEC4E	DCM	MCM	0.691	0.023
CD7	DCM	MCM	0.664	0.023
KLRC1	DCM	MCM	0.617	0.024
PDCD1LG2	DCM	MCM	0.522	0.026
TIGIT	DCM	MCM	0.65	0.026
AIRE	DCM	MCM	0.583	0.026
LTA	DCM	MCM	0.542	0.027
POU2F2	DCM	MCM	0.55	0.028
ADA	DCM	MCM	0.338	0.028
CARD9	DCM	MCM	0.571	0.028
CFP	DCM	MCM	0.431	0.029
DEFB103A	DCM	MCM	0.627	0.029
MAPK11	DCM	MCM	0.526	0.029
TNFRSF8	DCM	MCM	0.504	0.029
CCR10	DCM	MCM	0.538	0.03
DUSP4	DCM	MCM	0.489	0.03
ITLN2	DCM	MCM	0.639	0.03
IKZF1	DCM	MCM	0.565	0.03
IL19	DCM	MCM	0.656	0.031
IL12RB1	DCM	MCM	0.526	0.032
ATG10	DCM	MCM	0.24	0.032
PTPN22	DCM	MCM	0.609	0.033
IFNB1	DCM	MCM	0.619	0.033
NCF4	DCM	MCM	0.445	0.033
CXCR3	DCM	MCM	0.58	0.034
CASP10	DCM	MCM	0.54	0.034
IRAK3	DCM	MCM	0.328	0.035
FCER1A	DCM	MCM	0.46	0.035
CD4	DCM	MCM	0.384	0.036
CCR7	DCM	MCM	0.588	0.037
CCL16	DCM	MCM	0.536	0.037
CTLA4 TM	DCM	MCM	0.685	0.038
LAG3	DCM	MCM	0.597	0.038
CD45R0	DCM	MCM	0.415	0.039
IL13	DCM	MCM	0.623	0.039
IL13	DCM	MCM	0.623	0.039
LIF	DCM	MCM	0.585	0.039
KLRB1	DCM	MCM	0.539	0.039
SMAD3	DCM	MCM	0.177	0.039
CD40	DCM	MCM	0.236	0.039
LTBR	DCM	MCM	0.168	0.039
IL1RN	DCM	MCM	0.511	0.04
C8G	DCM	MCM	0.54	0.041
CD27	DCM	MCM	0.578	0.041
CCR8	DCM	MCM	0.588	0.041
ICAM4	DCM	MCM	0.536	0.042
ABCB1	DCM	MCM	0.37	0.043
RORC	DCM	MCM	0.29	0.043
ABL1	DCM	MCM	0.138	0.044
POLR1B	DCM	MCM	0.234	0.044
CXCL13	DCM	MCM	0.666	0.045
TCF7	DCM	MCM	0.388	0.045
SLAMF6	DCM	MCM	0.644	0.045
TNF	DCM	MCM	0.533	0.045
KLRF1	DCM	MCM	0.556	0.046
BTLA	DCM	MCM	0.546	0.047
IL1A	DCM	MCM	0.663	0.047
IFNAR1	DCM	MCM	0.214	0.048
CSF2	DCM	MCM	0.584	0.048
ATG12	DCM	MCM	0.421	0.048
HAMP	DCM	MCM	0.676	0.048
IFNA1 13	DCM	MCM	0.624	0.049
IL6	DCM	MCM	0.587	0.049
PAX5	DCM	MCM	0.547	0.05
SLC2A1	DCM	HCM	0.654	0.001
HFE	DCM	HCM	1.071	0.001
CFI	DCM	HCM	0.591	0.002
ADA	DCM	HCM	0.648	0.003
TLR3	DCM	HCM	0.762	0.004
CD40	DCM	HCM	0.456	0.004
IL2	DCM	HCM	1.259	0.005
BTLA	DCM	HCM	1.035	0.007
LTF	DCM	HCM	0.64	0.007
IL2RA	DCM	HCM	0.849	0.008
ICAM1	DCM	HCM	0.699	0.009
KLRC4	DCM	HCM	1.044	0.01
TLR1	DCM	HCM	0.681	0.011
CD4	DCM	HCM	0.679	0.011
ICOSLG	DCM	HCM	0.476	0.012
IL15	DCM	HCM	0.63	0.012
TBX21	DCM	HCM	0.836	0.013
C4BPA	DCM	HCM	1.104	0.014
TNFRSF11A	DCM	HCM	1.017	0.015
ICAM4	DCM	HCM	0.93	0.016
CCL18	DCM	HCM	1.024	0.018
IL28A B	DCM	HCM	0.996	0.019
S1PR1	DCM	HCM	0.419	0.019
MR1	DCM	HCM	0.872	0.019
NFATC2	DCM	HCM	0.43	0.02
MAF	DCM	HCM	0.789	0.021
IRAK3	DCM	HCM	0.542	0.021
CX3CL1	DCM	HCM	0.439	0.022
NFIL3	DCM	HCM	0.481	0.023
KLRAP1	DCM	HCM	0.854	0.025
CCL13	DCM	HCM	0.811	0.026
CD3EAP	DCM	HCM	0.538	0.028
NT5E	DCM	HCM	0.534	0.028
CCL23	DCM	HCM	1.093	0.028
CCL11	DCM	HCM	0.655	0.028
TP53	DCM	HCM	0.304	0.029
IFNAR1	DCM	HCM	0.354	0.029
PTGS2	DCM	HCM	0.842	0.03
LTBR	DCM	HCM	0.269	0.032
CD55	DCM	HCM	0.331	0.034
TRAF4	DCM	HCM	0.8	0.034
NFKB2	DCM	HCM	0.475	0.036
LIF	DCM	HCM	0.924	0.036
NFKBIZ	DCM	HCM	0.383	0.038
GZMB	DCM	HCM	0.754	0.038
NFATC1	DCM	HCM	0.333	0.038
ABCB1	DCM	HCM	0.584	0.04
CXCR3	DCM	HCM	0.89	0.04
TNF	DCM	HCM	0.838	0.043
SELE	DCM	HCM	0.87	0.043
C8B	DCM	HCM	1.053	0.044
CHUK	DCM	HCM	0.316	0.045
MASP1	DCM	NDLVC	0.408	0
S1PR1	DCM	NDLVC	0.274	0
CD79B	DCM	NDLVC	0.394	0.001
MBL2	DCM	NDLVC	0.678	0.002
IL1RAP	DCM	NDLVC	0.263	0.002
CASP2	DCM	NDLVC	0.205	0.002
HFE	DCM	NDLVC	0.485	0.003
MR1	DCM	NDLVC	0.489	0.003
IKBKAP	DCM	NDLVC	0.201	0.003
PPIA	DCM	NDLVC	0.229	0.004
RAG1	DCM	NDLVC	0.487	0.005
CD1D	DCM	NDLVC	0.356	0.005
TYK2	DCM	NDLVC	0.166	0.007
XCL1	DCM	NDLVC	0.554	0.007
KIR Activating Subgroup 2	DCM	NDLVC	0.551	0.008
AICDA	DCM	NDLVC	0.552	0.008
TRAF2	DCM	NDLVC	0.25	0.009
SOCS1	DCM	NDLVC	0.372	0.009
TNFRSF8	DCM	NDLVC	0.421	0.01
LILRB1	DCM	NDLVC	0.475	0.01
DUSP4	DCM	NDLVC	0.41	0.01
CD274	DCM	NDLVC	0.19	0.011
sCTLA4	DCM	NDLVC	0.562	0.011
IL28A B	DCM	NDLVC	0.505	0.011
TRAF6	DCM	NDLVC	0.141	0.011
IL6	DCM	NDLVC	0.517	0.011
PIGR	DCM	NDLVC	0.522	0.012
LTF	DCM	NDLVC	0.295	0.012
CXCL2	DCM	NDLVC	0.427	0.013
LIF	DCM	NDLVC	0.495	0.013
BATF	DCM	NDLVC	0.457	0.014
TLR3	DCM	NDLVC	0.328	0.014
IRAK3	DCM	NDLVC	0.271	0.015
KIR3DL1	DCM	NDLVC	0.493	0.015
TRAF4	DCM	NDLVC	0.421	0.015
KLRC4	DCM	NDLVC	0.482	0.017
AIRE	DCM	NDLVC	0.46	0.017
TRAF3	DCM	NDLVC	0.171	0.018
TNFSF11	DCM	NDLVC	0.508	0.018
CEACAM6	DCM	NDLVC	0.401	0.018
ZEB1	DCM	NDLVC	0.143	0.018
FCER1A	DCM	NDLVC	0.369	0.019
CD24	DCM	NDLVC	0.436	0.02
TNFAIP6	DCM	NDLVC	0.446	0.02
PML	DCM	NDLVC	0.147	0.02
CCL22	DCM	NDLVC	0.455	0.02
ENTPD1	DCM	NDLVC	0.26	0.02
IRF5	DCM	NDLVC	0.336	0.021
C5	DCM	NDLVC	0.364	0.023
PRDM1	DCM	NDLVC	0.319	0.024
IL20	DCM	NDLVC	0.456	0.027
IL12A	DCM	NDLVC	0.45	0.027
KLRAP1	DCM	NDLVC	0.406	0.028
POLR1B	DCM	NDLVC	0.185	0.028
ICOSLG	DCM	NDLVC	0.21	0.029
BID	DCM	NDLVC	0.421	0.03
IL17A	DCM	NDLVC	0.52	0.031
IL17B	DCM	NDLVC	0.495	0.033
IL23A	DCM	NDLVC	0.437	0.033
HRAS	DCM	NDLVC	0.168	0.033
CCRL1	DCM	NDLVC	0.266	0.034
CCL15	DCM	NDLVC	0.436	0.038
NFATC2	DCM	NDLVC	0.193	0.038
CD82	DCM	NDLVC	0.192	0.038
NOS2	DCM	NDLVC	0.321	0.04
VTN	DCM	NDLVC	0.235	0.04
CD244	DCM	NDLVC	0.426	0.04
PTGER4	DCM	NDLVC	0.304	0.04
SLAMF6	DCM	NDLVC	0.492	0.041
MAPK11	DCM	NDLVC	0.381	0.041
CUL9	DCM	NDLVC	0.16	0.042
CCL7	DCM	NDLVC	0.521	0.043
LTBR	DCM	NDLVC	0.125	0.044
BTLA	DCM	NDLVC	0.415	0.044
TNFSF4	DCM	NDLVC	0.359	0.045
IFNA1 13	DCM	NDLVC	0.475	0.045
GPR183	DCM	NDLVC	0.396	0.046
ABL1	DCM	NDLVC	0.104	0.046
DEFB4A	DCM	NDLVC	0.488	0.047
CX3CL1	DCM	NDLVC	0.194	0.047
CXCL1	DCM	NDLVC	0.313	0.048
TBP	DCM	RCM	0.31	0.005
CDH5	DCM	RCM	0.297	0.02
SDHA	HCM	DCM	0.463	0.018
OAZ1	HCM	DCM	0.31	0.041
ALAS1	HCM	DCM	0.391	0.048
STAT3	NDLVC	MCM	0.174	0.013
XBP1	NDLVC	MCM	0.189	0.016
CSF1R	NDLVC	MCM	0.369	0.022
CYBB	NDLVC	MCM	0.328	0.044
CD40LG	NDLVC	MCM	0.625	0.047
FCER1G	NDLVC	MCM	0.366	0.049
CFD	NDLVC	DCM	0.509	0
C3	NDLVC	DCM	0.434	0
RPL19	NDLVC	DCM	0.171	0
B2M	NDLVC	DCM	0.45	0.001
HLA B	NDLVC	DCM	0.268	0.001
TGFBR2	NDLVC	DCM	0.16	0.002
TNFSF10	NDLVC	DCM	1.006	0.002
TUBB	NDLVC	DCM	0.252	0.003
C7	NDLVC	DCM	0.286	0.005
CCRL2	NDLVC	DCM	0.766	0.007
HLA DPB1	NDLVC	DCM	0.272	0.008
TAPBP	NDLVC	DCM	0.126	0.008
HLA DPA1	NDLVC	DCM	0.237	0.01
EEF1G	NDLVC	DCM	0.197	0.011
CD81	NDLVC	DCM	0.206	0.011
CTNNB1	NDLVC	DCM	0.206	0.012
SDHA	NDLVC	DCM	0.225	0.017
C1S	NDLVC	DCM	0.261	0.017
SERPING1	NDLVC	DCM	0.253	0.018
PSMB5	NDLVC	DCM	0.169	0.022
HLA C	NDLVC	DCM	0.241	0.023
CXCL12	NDLVC	DCM	0.203	0.024
FCGRT	NDLVC	DCM	0.149	0.026
IL6ST	NDLVC	DCM	0.111	0.03
C1R	NDLVC	DCM	0.281	0.031
STAT3	NDLVC	DCM	0.12	0.035
HLA A	NDLVC	DCM	0.183	0.036
ETS1	NDLVC	DCM	0.172	0.04
LGALS3	NDLVC	DCM	0.223	0.041
CD40	NDLVC	HCM	0.435	0.007
C3	NDLVC	HCM	0.686	0.012
SLC2A1	NDLVC	HCM	0.509	0.017
MRC1	NDLVC	HCM	0.451	0.046
ITGA6	NDLVC	RCM	0.329	0.035
CDH5	NDLVC	RCM	0.277	0.037
FCER1G	RCM	MCM	0.856	0.001
CD44	RCM	MCM	0.648	0.004
CYBB	RCM	MCM	0.67	0.005
C4A B	RCM	MCM	0.573	0.006
TGFB1	RCM	MCM	0.538	0.008
S100A8	RCM	MCM	1.123	0.013
S100A9	RCM	MCM	1.055	0.018
PLA2G2A	RCM	MCM	0.856	0.024
LILRB3	RCM	MCM	0.743	0.025
FCGR2A	RCM	MCM	0.587	0.033
C1QA	RCM	MCM	0.526	0.035
CD4	RCM	MCM	0.615	0.041
CFI	RCM	MCM	0.465	0.048
CD5	RCM	MCM	1.072	0.048
C4A B	RCM	DCM	0.498	0.012
CFI	RCM	HCM	0.799	0.001
C4A B	RCM	HCM	0.793	0.001
FCER1G	RCM	HCM	1.005	0.002
C1QB	RCM	HCM	0.913	0.004
CD4	RCM	HCM	0.91	0.007
C1QA	RCM	HCM	0.76	0.008
PLA2G2A	RCM	HCM	1.156	0.01
TLR1	RCM	HCM	0.798	0.03
CD163	RCM	HCM	0.767	0.04
TFRC	RCM	NDLVC	0.384	0.009
C4A B	RCM	NDLVC	0.478	0.017
CD44	RCM	NDLVC	0.519	0.02
FCGR2A	RCM	NDLVC	0.524	0.04
