# Supplementary material for: Endomyocardial Gremlin-1 is associated with structural remodeling and adverse clinical outcomes in non-ischemic cardiomyopathy
Source: Commun Med (Lond). 2026 Jul 2;6:373. doi: 10.1038/s43856-026-01762-9 (PMC13328730; doi:10.1038/s43856-026-01762-9)
Supplement: Supplementary file 6 — Supplementary Data 3 [file 43856_2026_1762_MOESM6_ESM.xlsx]

## Sheet: SourceData
Phenotype	Histopathology	MHC II High	CD 68+ Macrophages High	CD 3+ T Cells High	Arterial Hypertension	CXCL12 High	Emmprin High	CypA High	Gremlin-1 High	Fibrosis (No/Low, Moderate, High)	MIF High	C3aR+	C5aR+
RCM	Autoimmune disease	1	1	0	0	1	0	1	0	3	1	NA	NA
RCM	EMF	0	0	0	0	NA	NA	NA	NA	NA	NA	NA	NA
RCM	EMF	0	0	0	0	NA	NA	NA	NA	NA	NA	NA	NA
RCM	Autoimmune disease	0	0	1	0	0	0	0	1	2	1	NA	NA
RCM	EMF	0	1	0	1	NA	NA	NA	NA	NA	NA	NA	NA
RCM	EMF	1	0	0	0	NA	NA	NA	NA	NA	NA	NA	NA
RCM	Amyloidosis	1	1	1	1	NA	NA	NA	NA	NA	NA	NA	NA
RCM	EMF	0	0	0	1	1	0	1	1	2	1	NA	NA
RCM	EMF	0	0	0	1	1	0	1	1	2	1	NA	NA
RCM	Amyloidosis	1	0	0	1	NA	NA	NA	NA	NA	NA	NA	NA
RCM	EMF	0	0	NA	0	0	0	0	0	3	1	1	1
RCM	EMF	0	0	0	0	NA	NA	NA	NA	NA	NA	NA	NA
RCM	EMF	1	1	0	0	0	0	1	1	3	1	NA	NA
RCM	Amyloidosis	1	1	1	1	NA	NA	NA	NA	NA	NA	NA	NA
RCM	EMF	1	0	0	0	0	NA	NA	1	NA	NA	NA	NA
RCM	Amyloidosis	0	0	0	1	NA	1	1	1	2	1	NA	NA
RCM	Amyloidosis	1	1	0	0	NA	NA	NA	NA	NA	NA	NA	NA
RCM	Amyloidosis	1	1	0	0	NA	NA	NA	NA	NA	0	0	1
RCM	Amyloidosis	1	1	0	1	1	NA	NA	NA	NA	NA	NA	NA
RCM	Amyloidosis			NA	NA	0	NA	NA	NA	NA	NA	NA	NA
RCM	Amyloidosis	1	1	0	1	NA	NA	NA	NA	NA	NA	NA	NA
RCM	Amyloidosis	1	0	0	0	NA	0	1	1	2	1	NA	NA
RCM	Amyloidosis	0	0	0	1	NA	NA	NA	NA	NA	NA	NA	NA
RCM	Amyloidosis	0	0	0	0	NA	1	1	1	3	0	NA	NA
RCM	Amyloidosis	1	0	0	1	NA	NA	NA	1	NA	0	NA	NA
RCM	Amyloidosis	0	0	0	0	NA	NA	NA	1	NA	0	NA	NA
RCM	Amyloidosis	0	0	0	1	1	1	1	1	3	1	NA	NA
RCM	EMF	0	0	0	1	NA	NA	NA	NA	NA	NA	NA	NA
RCM	Amyloidosis	1	1	0	1	NA	NA	NA	NA	NA	NA	NA	NA
RCM	Amyloidosis	1	1	0	1	NA	NA	NA	NA	NA	NA	NA	NA
RCM	Amyloidosis	0	0	0	1	NA	NA	NA	NA	NA	NA	NA	NA
RCM	Amyloidosis	1	1	0	1	0	0	1	1	3	1	NA	NA
RCM	Amyloidosis	0	0	0	0	NA	NA	NA	1	NA	0	NA	NA
RCM	Amyloidosis	1	1	0	1	NA	NA	NA	0	NA	0	NA	NA
RCM	Amyloidosis	0	0	0	1	NA	0	1	1	2	1	NA	NA
RCM	Amyloidosis	0	0	0	1	1	0	1	1	3	1	NA	NA
RCM	Amyloidosis	1	1	0	0	1	NA	NA	NA	NA	NA	NA	NA
RCM	EMF	0	0	0	1	0	1	1	1	2	1	NA	NA
RCM	Amyloidosis	0	0	0	1	NA	NA	NA	NA	NA	NA	NA	NA
RCM	Amyloidosis	1	0	0	1	NA	0	1	0	NA	1	1	0
RCM	Amyloidosis	1	0	0	1	NA	NA	NA	NA	NA	NA	NA	NA
RCM	Amyloidosis	1	1	0	1	1	1	0	1	2	1	NA	NA
RCM	Amyloidosis	0	0	0	1	1	NA	NA	NA	NA	NA	NA	NA
RCM	Amyloidosis	1	1	0	1	NA	NA	NA	NA	NA	NA	NA	NA
RCM	Amyloidosis	1	1	0	1	NA	NA	NA	1	NA	1	NA	NA
RCM	Amyloidosis	1	0	0	0	0	NA	NA	NA	NA	NA	NA	NA
RCM	Amyloidosis	0	0	0	1	NA	1	1	1	2	1	NA	NA
RCM	Amyloidosis	1	0	0	0	NA	NA	NA	NA	NA	NA	NA	NA
RCM	Amyloidosis	1	0	0	1	0	NA	NA	0	NA	0	0	0
RCM	EMF	0	0	0	1	1	0	1	0	1	1	NA	NA
RCM	Amyloidosis	1	1	0	1	NA	1	1	1	3	1	NA	NA
RCM	Amyloidosis	0	0	0	0	NA	1	1	0	NA	0	NA	NA
RCM	EMF	0	0	NA	1	1	0	1	1	1	1	NA	NA
NDLVC	Chronic Myocarditis	0	0	0	0	NA	NA	NA	NA	NA	NA	NA	NA
NDLVC	Chronic Myocarditis	1	1	0	0	1	NA	NA	NA	NA	NA	NA	NA
NDLVC	Autoimmune disease	1	0	0	0	1	NA	NA	1	NA	1	NA	NA
NDLVC	Autoimmune disease	1	1	1	0	NA	NA	NA	NA	NA	NA	NA	NA
NDLVC	Chronic Myocarditis	1	1	0	0	NA	NA	NA	NA	NA	NA	NA	NA
NDLVC	Chronic Myocarditis	1	1	0	0	NA	NA	NA	NA	NA	NA	NA	NA
NDLVC	Chronic Myocarditis	1	1	0	0	NA	NA	NA	NA	NA	NA	NA	NA
NDLVC	Autoimmune disease	1	1	0	0	1	0	0	1	2	1	NA	NA
NDLVC	Chronic Myocarditis	0	0	0	0	NA	NA	NA	NA	NA	NA	NA	NA
NDLVC	Chronic Myocarditis	0	0	0	0	0	1	0	1	NA	1	0	0
NDLVC	Chronic Myocarditis	1	1	0	0	1	NA	NA	0	NA	0	NA	NA
NDLVC	Chronic Myocarditis	1	1	0	0	0	NA	NA	0	NA	1	NA	NA
NDLVC	Chronic Myocarditis	0	0	0	0	1	1	1	1	2	1	NA	NA
NDLVC	Chronic Myocarditis	1	1	1	0	NA	NA	NA	NA	NA	NA	NA	NA
NDLVC	Chronic Myocarditis	1	1	0	0	NA	1	1	0	NA	0	0	1
NDLVC	Chronic Myocarditis	1	1	0	0	0	NA	NA	1	NA	1	1	1
NDLVC	Chronic Myocarditis	1	1	0	0	0	0	1	1	2	1	NA	NA
NDLVC	Chronic Myocarditis	0	0	0	0	1	NA	NA	NA	NA	NA	NA	NA
NDLVC	Chronic Myocarditis	1	1	0	0	NA	NA	NA	NA	NA	NA	NA	NA
NDLVC	Chronic Myocarditis	0	0	0	0	1	NA	NA	NA	NA	NA	NA	NA
NDLVC	Chronic Myocarditis	1	1	1	0	NA	1	0	0	NA	1	1	0
NDLVC	Chronic Myocarditis	1	1	0	0	0	0	1	1	3	1	1	1
NDLVC	Chronic Myocarditis	1	1	0	0	0	NA	NA	1	NA	0	NA	NA
NDLVC	Acute Myocarditis	1	1	1	0	NA	NA	NA	NA	NA	NA	NA	NA
NDLVC	Chronic Myocarditis	1	1	0	0	NA	NA	NA	NA	NA	NA	NA	NA
NDLVC	Chronic Myocarditis	1	1	0	0	NA	NA	NA	NA	NA	NA	NA	NA
NDLVC	Chronic Myocarditis	1	1	1	0	1	NA	NA	NA	NA	NA	NA	NA
NDLVC	Chronic Myocarditis	1	1	0	0	0	0	1	1	2	1	NA	NA
NDLVC	Acute Myocarditis	1	1	0	0	1	NA	NA	0	NA	0	NA	NA
NDLVC	Chronic Myocarditis	1	1	1	0	1	NA	NA	0	NA	0	0	0
NDLVC	TCM	0	1	0	0	NA	NA	NA	NA	NA	NA	NA	NA
NDLVC	Chronic Myocarditis	1	1	1	0	NA	NA	NA	NA	NA	NA	NA	NA
NDLVC	Chronic Myocarditis	1	1	0	0	1	NA	NA	1	NA	NA	1	0
NDLVC	Unsuspicious	0	0	0	0	0	0	0	0	1	0	NA	NA
NDLVC	Chronic Myocarditis	1	1	0	0	NA	NA	NA	NA	NA	NA	NA	NA
NDLVC	Autoimmune disease	1	1	1	0	NA	NA	NA	NA	NA	NA	NA	NA
NDLVC	Autoimmune disease	1	1	1	0	NA	NA	NA	NA	NA	NA	NA	NA
NDLVC	Chronic Myocarditis	1	1	0	0	0	1	1	1	2	1	NA	NA
NDLVC	Autoimmune disease	1	1	0	0	0	1	1	1	3	1	NA	NA
NDLVC	Chronic Myocarditis	1	1	0	0	0	1	1	0	2	1	NA	NA
NDLVC	Chronic Myocarditis			NA	NA	NA	NA	NA	NA	NA	NA	NA	NA
NDLVC	Autoimmune disease	1	1	0	0	NA	NA	NA	NA	NA	NA	NA	NA
NDLVC	Chronic Myocarditis	1	1	0	0	0	NA	NA	0	NA	0	1	0
NDLVC	Unsuspicious	0	0	0	1	0	1	1	1	2	0	NA	NA
NDLVC	Chronic Myocarditis			NA	NA	0	NA	NA	NA	NA	NA	NA	NA
NDLVC	Chronic Myocarditis	1	1	0	0	1	0	1	1	2	0	NA	NA
NDLVC	DCM	1	1	0	0	1	1	0	0	1	1	0	0
NDLVC	Chronic Myocarditis	1	1	0	0	NA	NA	NA	NA	NA	NA	NA	NA
NDLVC	Acute Myocarditis	1	1	1	0	1	NA	NA	NA	NA	NA	NA	NA
NDLVC	Acute Myocarditis	1	1	NA	NA	NA	1	0	1	2	1	NA	NA
NDLVC	Autoimmune disease	1	1	0	1	NA	NA	NA	NA	NA	NA	NA	NA
NDLVC	Chronic Myocarditis	0	0	0	0	0	1	0	1	2	1	NA	NA
NDLVC	Chronic Myocarditis	1	1	1	0	NA	NA	NA	NA	NA	NA	NA	NA
NDLVC	Chronic Myocarditis			NA	NA	0	NA	NA	NA	NA	NA	NA	NA
NDLVC	Chronic Myocarditis			NA	NA	0	NA	NA	NA	NA	NA	NA	NA
NDLVC	Unsuspicious	1	0	0	0	NA	0	1	0	2	0	NA	NA
NDLVC	Chronic Myocarditis	1	1	0	0	NA	NA	NA	NA	NA	NA	NA	NA
NDLVC	Chronic Myocarditis	1	1	0	0	1	NA	NA	0	NA	0	0	0
NDLVC	Chronic Myocarditis	1	1	0	0	NA	NA	NA	NA	NA	NA	NA	NA
NDLVC	Chronic Myocarditis	1	1	0	0	1	NA	NA	1	NA	1	NA	NA
NDLVC	Chronic Myocarditis	1	1	0	0	NA	NA	NA	NA	NA	NA	NA	NA
NDLVC	Chronic Myocarditis	0	1	0	0	NA	NA	NA	NA	NA	NA	NA	NA
NDLVC	Autoimmune disease	1	1	0	1	NA	NA	NA	NA	NA	NA	NA	NA
NDLVC	Autoimmune disease	1	1	1	0	1	NA	NA	0	NA	1	NA	NA
NDLVC	Autoimmune disease	1	1	1	0	1	1	1	1	3	1	NA	NA
NDLVC	Acute Myocarditis	1	0	0	0	0	NA	NA	1	NA	1	0	0
NDLVC	Chronic Myocarditis	1	1	1	0	0	0	1	1	3	1	NA	NA
NDLVC	Chronic Myocarditis	1	1	0	1	NA	NA	NA	NA	NA	NA	NA	NA
NDLVC	Autoimmune disease	1	1	0	0	NA	0	1	1	3	1	NA	NA
NDLVC	Unsuspicious	0	0	0	0	NA	NA	NA	NA	NA	NA	NA	NA
NDLVC	Autoimmune disease	1	1	0	0	0	0	0	1	2	1	NA	NA
NDLVC	Chronic Myocarditis	1	1	0	0	NA	1	1	0	1	1	NA	NA
NDLVC	Acute Myocarditis	1	1	0	0	NA	NA	NA	NA	NA	NA	NA	NA
NDLVC	Chronic Myocarditis	1	1	0	0	NA	NA	NA	NA	NA	NA	NA	NA
NDLVC	Autoimmune disease	1	1	1	0	NA	NA	NA	NA	NA	NA	NA	NA
NDLVC	Chronic Myocarditis	1	1	1	0	0	1	1	1	3	1	1	0
NDLVC	Chronic Myocarditis	1	1	0	1	NA	NA	NA	NA	NA	NA	NA	NA
NDLVC	Chronic Myocarditis	1	1	0	0	NA	NA	NA	NA	NA	0	0	0
NDLVC	Acute Myocarditis	0	1	0	0	0	0	1	1	3	1	NA	NA
NDLVC	Chronic Myocarditis	1	1	0	0	NA	NA	NA	NA	NA	NA	NA	NA
NDLVC	Chronic Myocarditis	1	1	0	0	NA	NA	NA	NA	NA	NA	NA	NA
NDLVC	Chronic Myocarditis	1	1	1	0	NA	NA	NA	NA	NA	NA	NA	NA
NDLVC	Chronic Myocarditis	1	1	0	0	NA	NA	NA	NA	NA	NA	NA	NA
NDLVC	Chronic Myocarditis	1	1	0	0	NA	NA	NA	NA	NA	NA	NA	NA
NDLVC	Chronic Myocarditis	1	1	0	0	0	0	0	1	2	1	NA	NA
NDLVC	Chronic Myocarditis	1	1	0	0	0	1	1	1	NA	1	0	0
NDLVC	Chronic Myocarditis	1	1	0	0	NA	NA	NA	NA	NA	NA	NA	NA
NDLVC	Chronic Myocarditis	1	1	0	0	NA	NA	NA	NA	NA	NA	NA	NA
NDLVC	Chronic Myocarditis	0	0	0	0	0	0	0	1	2	1	NA	NA
NDLVC	Autoimmune disease	1	1	0	0	1	0	1	1	2	0	NA	NA
NDLVC	Chronic Myocarditis	1	1	1	1	1	NA	NA	1	NA	1	0	0
NDLVC	Unsuspicious	0	0	0	0	NA	NA	NA	NA	NA	NA	NA	NA
NDLVC	Chronic Myocarditis			NA	NA	0	NA	NA	NA	NA	NA	NA	NA
NDLVC	Chronic Myocarditis	0	0	0	0	0	NA	NA	NA	NA	NA	NA	NA
NDLVC	Acute Myocarditis	1	1	0	0	0	0	0	1	3	1	NA	NA
NDLVC	Chronic Myocarditis	1	1	0	0	NA	NA	NA	NA	NA	NA	NA	NA
NDLVC	Chronic Myocarditis	1	1	0	0	NA	NA	NA	NA	NA	NA	NA	NA
NDLVC	Chronic Myocarditis	1	0	0	0	0	NA	NA	NA	NA	NA	NA	NA
NDLVC	Chronic Myocarditis	1	1	0	NA	NA	1	0	0	1	0	NA	NA
NDLVC	Acute Myocarditis	1	1	0	0	NA	NA	NA	NA	NA	NA	NA	NA
NDLVC	Chronic Myocarditis	1	1	1	0	NA	NA	NA	NA	NA	NA	NA	NA
NDLVC	Chronic Myocarditis			NA	0	NA	NA	NA	NA	NA	NA	NA	NA
NDLVC	Chronic Myocarditis	1	1	0	1	1	1	1	1	2	1	NA	NA
NDLVC	Unsuspicious	0	0	NA	0	NA	NA	NA	NA	NA	NA	NA	NA
NDLVC	Autoimmune disease	1	1	1	0	1	1	1	0	2	1	NA	NA
NDLVC	Graft rejection	1	1	0	0	NA	NA	NA	NA	NA	NA	NA	NA
NDLVC	DCM	1	0	0	1	0	1	0	1	3	1	NA	NA
NDLVC	Autoimmune disease	1	1	1	1	NA	NA	NA	NA	NA	NA	NA	NA
NDLVC	Chronic Myocarditis			NA	NA	0	NA	NA	NA	NA	NA	NA	NA
NDLVC	DCM	1	1	0	1	0	NA	NA	1	NA	1	NA	NA
NDLVC	Chronic Myocarditis	1	1	0	1	1	1	1	1	2	1	NA	NA
NDLVC	Chronic Myocarditis			NA	NA	0	NA	NA	NA	NA	NA	NA	NA
NDLVC	Chronic Myocarditis	1	1	0	0	0	0	1	1	2	1	NA	NA
NDLVC	Chronic Myocarditis	1	1	0	0	1	NA	NA	NA	NA	NA	NA	NA
NDLVC	Chronic Myocarditis	1	1	0	0	NA	NA	NA	NA	NA	NA	NA	NA
NDLVC	Chronic Myocarditis	0	0	0	0	NA	NA	NA	NA	NA	NA	NA	NA
NDLVC	Chronic Myocarditis	0	0	0	0	NA	NA	NA	NA	NA	NA	NA	NA
NDLVC	Chronic Myocarditis	1	1	0	1	NA	NA	NA	NA	NA	NA	NA	NA
NDLVC	Acute Myocarditis	1	1	1	0	1	NA	NA	0	NA	0	1	1
NDLVC	Autoimmune disease	1	1	0	1	1	1	0	1	2	1	NA	NA
NDLVC	Chronic Myocarditis	1	1	0	0	1	1	1	1	3	1	NA	NA
NDLVC	Chronic Myocarditis	1	1	0	0	1	NA	NA	NA	NA	NA	NA	NA
NDLVC	Chronic Myocarditis	1	1	1	1	0	NA	NA	0	2	0	NA	NA
NDLVC	Chronic Myocarditis			NA	NA	NA	NA	NA	NA	NA	NA	NA	NA
NDLVC	Chronic Myocarditis	1	1	0	1	1	1	0	1	2	1	NA	NA
NDLVC	Autoimmune disease	1	1	1	1	NA	NA	NA	NA	NA	NA	NA	NA
NDLVC	Chronic Myocarditis	1	1	0	0	NA	NA	NA	NA	NA	NA	NA	NA
NDLVC	Autoimmune disease	1	1	0	0	1	NA	NA	NA	NA	NA	NA	NA
NDLVC	Chronic Myocarditis	1	1	0	1	NA	NA	NA	NA	NA	NA	NA	NA
NDLVC	Autoimmune disease	1	1	0	1	NA	NA	NA	NA	NA	NA	NA	NA
NDLVC	Autoimmune disease	1	1	0	0	1	0	1	1	3	1	NA	NA
NDLVC	Unsuspicious	0	0	0	1	0	0	1	0	1	1	1	0
NDLVC	Chronic Myocarditis	1	1	1	0	NA	NA	NA	NA	NA	NA	NA	NA
NDLVC	Chronic Myocarditis	1	1	0	0	NA	NA	NA	NA	NA	NA	NA	NA
NDLVC	Autoimmune disease	1	1	0	0	1	1	1	1	3	1	NA	NA
NDLVC	TCM	0	0	0	0	0	NA	NA	1	NA	1	NA	NA
NDLVC	Chronic Myocarditis	0	1	0	0	0	1	1	1	2	1	NA	NA
NDLVC	Chronic Myocarditis	1	1	0	0	0	0	1	0	1	1	NA	NA
NDLVC	Chronic Myocarditis	1	1	0	0	NA	NA	NA	NA	NA	NA	NA	NA
NDLVC	DCM	0	0	0	0	1	1	1	0	2	1	NA	NA
NDLVC	Autoimmune disease	0	0	0	1	1	1	1	0	2	1	NA	NA
NDLVC	Autoimmune disease	1	1	1	0	NA	NA	NA	NA	NA	NA	NA	NA
NDLVC	Chronic Myocarditis			NA	NA	0	NA	NA	NA	NA	NA	NA	NA
NDLVC	Autoimmune disease	1	1	0	0	1	0	1	0	2	1	1	0
NDLVC	Acute Myocarditis	1	1	0	0	NA	1	1	1	2	1	NA	NA
NDLVC	Autoimmune disease	0	0	0	0	1	1	1	1	2	1	NA	NA
NDLVC	Autoimmune disease	1	1	0	0	NA	NA	NA	NA	NA	NA	NA	NA
NDLVC	Chronic Myocarditis	1	1	0	1	NA	NA	NA	NA	NA	NA	NA	NA
NDLVC	Unsuspicious	0	0	0	1	NA	0	1	0	NA	0	NA	NA
NDLVC	Chronic Myocarditis	1	1	1	0	0	NA	NA	1	NA	NA	1	0
NDLVC	Autoimmune disease	1	1	1	0	1	0	1	1	3	1	NA	NA
NDLVC	Chronic Myocarditis	1	1	0	0	1	0	1	0	1	0	NA	NA
NDLVC	Chronic Myocarditis	1	1	0	1	NA	NA	NA	NA	NA	NA	NA	NA
NDLVC	Acute Myocarditis	1	1	0	0	0	1	1	1	2	0	NA	NA
NDLVC	Chronic Myocarditis	1	1	0	0	NA	NA	NA	NA	NA	NA	NA	NA
NDLVC	Unsuspicious	0	0	0	1	1	0	0	0	1	0	NA	NA
NDLVC	Autoimmune disease	1	1	0	1	1	0	1	0	2	0	0	0
NDLVC	Chronic Myocarditis	1	1	0	0	1	NA	NA	NA	NA	NA	NA	NA
NDLVC	DCM	1	0	0	0	0	1	1	1	2	1	NA	NA
NDLVC	Chronic Myocarditis	1	1	0	1	NA	NA	NA	NA	NA	NA	NA	NA
NDLVC	Unsuspicious	0	0	0	NA	NA	0	0	0	1	0	NA	NA
NDLVC	Chronic Myocarditis	1	1	0	1	NA	NA	1	1	NA	1	1	0
NDLVC	Chronic Myocarditis	1	1	0	0	NA	NA	NA	NA	NA	NA	NA	NA
NDLVC	Chronic Myocarditis	1	1	0	0	0	0	1	1	3	1	NA	NA
NDLVC	Unsuspicious	0	0	NA	1	NA	NA	NA	NA	2	NA	NA	NA
NDLVC	Acute Myocarditis	1	1	1	0	NA	NA	NA	1	NA	1	NA	NA
NDLVC	Chronic Myocarditis	1	1	0	1	NA	NA	NA	NA	NA	NA	NA	NA
NDLVC	Chronic Myocarditis			NA	NA	NA	NA	NA	NA	NA	NA	NA	NA
NDLVC	Chronic Myocarditis			NA	NA	NA	NA	NA	NA	NA	NA	NA	NA
NDLVC	Chronic Myocarditis	1	1	0	0	1	NA	NA	0	NA	1	NA	NA
NDLVC	Chronic Myocarditis	1	1	0	1	0	0	1	0	1	1	NA	NA
NDLVC	Chronic Myocarditis	1	1	0	0	NA	NA	NA	NA	NA	NA	NA	NA
NDLVC	DCM	1	0	0	1	NA	NA	NA	0	NA	1	0	0
NDLVC	Chronic Myocarditis			NA	NA	NA	NA	NA	NA	NA	NA	NA	NA
NDLVC	Autoimmune disease	1	1	1	0	NA	NA	NA	NA	NA	NA	NA	NA
NDLVC	Chronic Myocarditis	1	1	0	0	1	0	1	0	1	1	NA	NA
NDLVC	DCM	0	0	0	0	NA	NA	NA	NA	NA	NA	NA	NA
NDLVC	Autoimmune disease	1	1	0	0	NA	NA	NA	NA	NA	NA	NA	NA
NDLVC	Chronic Myocarditis	1	1	1	0	1	0	1	1	2	1	NA	NA
NDLVC	DCM	1	0	0	0	1	NA	NA	1	NA	0	NA	NA
NDLVC	Chronic Myocarditis	1	1	0	0	NA	NA	NA	NA	NA	NA	NA	NA
NDLVC	Chronic Myocarditis	1	1	0	1	0	0	1	1	2	1	1	0
NDLVC	Chronic Myocarditis	1	1	0	1	1	0	1	1	3	1	NA	NA
NDLVC	Chronic Myocarditis	1	1	1	1	0	NA	NA	0	NA	1	NA	NA
NDLVC	Chronic Myocarditis	1	1	0	0	1	NA	NA	NA	NA	NA	NA	NA
NDLVC	Chronic Myocarditis	1	0	0	1	1	NA	NA	1	NA	0	NA	NA
NDLVC	Chronic Myocarditis	1	1	1	1	NA	NA	NA	NA	NA	NA	NA	NA
NDLVC	Chronic Myocarditis	1	1	0	1	NA	NA	NA	NA	NA	NA	NA	NA
NDLVC	Chronic Myocarditis	1	1	0	0	NA	NA	NA	NA	NA	NA	NA	NA
NDLVC	Acute Myocarditis	1	1	0	0	NA	NA	NA	NA	NA	NA	NA	NA
NDLVC	Chronic Myocarditis	1	0	0	0	NA	NA	NA	0	NA	1	NA	NA
NDLVC	Chronic Myocarditis	1	1	0	1	1	NA	NA	1	NA	0	NA	NA
NDLVC	Chronic Myocarditis	1	1	0	0	1	NA	NA	1	NA	0	NA	NA
NDLVC	Chronic Myocarditis	1	1	0	1	NA	NA	NA	NA	NA	NA	NA	NA
NDLVC	Chronic Myocarditis	1	1	0	0	NA	0	1	0	NA	0	0	0
NDLVC	Chronic Myocarditis	1	1	0	0	NA	NA	NA	NA	NA	NA	NA	NA
NDLVC	Autoimmune disease	0	0	NA	0	NA	0	1	0	1	1	NA	NA
NDLVC	Chronic Myocarditis	0	0	1	0	NA	NA	NA	NA	NA	NA	NA	NA
NDLVC	DCM	1	1	0	0	NA	NA	NA	NA	NA	NA	NA	NA
NDLVC	Chronic Myocarditis	1	1	0	1	1	0	0	1	2	0	NA	NA
NDLVC	Chronic Myocarditis	1	1	0	0	NA	NA	NA	1	NA	0	NA	NA
NDLVC	Chronic Myocarditis	0	0	1	0	NA	NA	NA	NA	NA	NA	NA	NA
NDLVC	Chronic Myocarditis	1	1	1	0	0	1	0	1	2	1	1	0
NDLVC	Chronic Myocarditis	1	1	0	0	NA	NA	NA	NA	NA	NA	NA	NA
NDLVC	Autoimmune disease	0	0	0	0	1	0	0	1	3	0	NA	NA
NDLVC	Chronic Myocarditis	1	1	0	0	0	1	1	1	2	1	NA	NA
NDLVC	TCM	0	0	0	1	NA	NA	NA	NA	NA	NA	NA	NA
NDLVC	Chronic Myocarditis	1	1	0	1	1	NA	NA	0	NA	0	NA	NA
NDLVC	Chronic Myocarditis	1	1	0	0	1	NA	NA	NA	NA	NA	NA	NA
NDLVC	DCM	0	0	0	1	1	1	0	1	2	1	NA	NA
NDLVC	Chronic Myocarditis			NA	NA	NA	NA	NA	NA	NA	NA	NA	NA
NDLVC	DCM	1	1	0	1	1	NA	NA	1	NA	1	NA	NA
NDLVC	Chronic Myocarditis			NA	NA	0	NA	NA	NA	NA	NA	NA	NA
NDLVC	Chronic Myocarditis	1	1	1	0	NA	NA	NA	NA	NA	NA	NA	NA
NDLVC	Chronic Myocarditis	1	1	0	0	NA	NA	NA	NA	NA	NA	NA	NA
NDLVC	DCM	1	1	0	1	NA	NA	NA	1	NA	1	0	0
NDLVC	Chronic Myocarditis	1	1	0	0	NA	NA	NA	NA	NA	NA	NA	NA
NDLVC	Chronic Myocarditis			NA	NA	0	NA	NA	NA	NA	NA	NA	NA
NDLVC	Acute Myocarditis	1	1	1	0	1	0	1	1	2	1	1	1
NDLVC	Chronic Myocarditis	1	1	1	1	0	1	1	0	1	1	NA	NA
NDLVC	Chronic Myocarditis	1	1	0	0	0	1	1	1	3	1	1	1
NDLVC	Chronic Myocarditis	1	1	0	0	0	0	1	0	1	1	NA	NA
NDLVC	Chronic Myocarditis	1	1	0	0	NA	NA	NA	NA	NA	NA	NA	NA
NDLVC	Autoimmune disease	1	1	1	1	NA	NA	NA	NA	NA	NA	NA	NA
NDLVC	Autoimmune disease	1	1	0	1	NA	NA	NA	NA	NA	NA	NA	NA
NDLVC	Chronic Myocarditis	1	1	0	1	0	0	1	1	2	1	NA	NA
NDLVC	DCM	1	1	0	0	NA	NA	NA	NA	NA	NA	NA	NA
NDLVC	Chronic Myocarditis			NA	NA	NA	NA	NA	NA	NA	NA	NA	NA
NDLVC	Chronic Myocarditis	1	1	0	0	1	0	0	1	2	1	NA	NA
NDLVC	Chronic Myocarditis	1	1	0	1	NA	1	0	0	NA	1	0	0
NDLVC	Chronic Myocarditis			NA	NA	NA	NA	NA	NA	NA	NA	NA	NA
NDLVC	DCM	0	0	0	1	0	1	1	1	2	1	NA	NA
NDLVC	Chronic Myocarditis	1	1	1	0	1	NA	NA	0	NA	0	NA	NA
NDLVC	Autoimmune disease	1	1	0	0	NA	NA	NA	NA	NA	NA	NA	NA
NDLVC	Chronic Myocarditis			NA	NA	NA	NA	NA	NA	NA	NA	NA	NA
NDLVC	Chronic Myocarditis	0	1	0	0	0	1	1	1	2	1	NA	NA
NDLVC	Chronic Myocarditis	1	1	0	1	1	1	1	0	1	0	NA	NA
NDLVC	Chronic Myocarditis	1	1	1	1	1	NA	NA	1	NA	NA	NA	NA
NDLVC	Chronic Myocarditis	1	1	1	1	1	NA	NA	1	NA	0	0	0
NDLVC	Chronic Myocarditis	1	1	0	0	NA	NA	NA	NA	NA	NA	NA	NA
NDLVC	Autoimmune disease	1	1	0	1	1	1	1	1	2	1	NA	NA
NDLVC	Chronic Myocarditis	1	0	0	1	1	0	1	1	2	1	NA	NA
NDLVC	Chronic Myocarditis	1	1	0	1	1	NA	NA	0	NA	1	0	0
NDLVC	Chronic Myocarditis	1	1	1	0	1	0	1	1	2	1	NA	NA
NDLVC	Amyloidosis	0	0	0	1	NA	0	0	0	2	1	NA	NA
NDLVC	Chronic Myocarditis	1	1	0	1	0	NA	NA	0	NA	1	0	1
NDLVC	Chronic Myocarditis	1	1	0	1	NA	NA	NA	NA	NA	NA	NA	NA
NDLVC	Chronic Myocarditis			NA	NA	0	NA	NA	NA	NA	NA	NA	NA
NDLVC	Chronic Myocarditis	1	1	1	0	NA	NA	NA	NA	NA	NA	NA	NA
NDLVC	Autoimmune disease	1	1	1	1	1	1	0	1	2	0	NA	NA
NDLVC	Chronic Myocarditis	1	1	0	0	0	0	1	1	2	1	NA	NA
NDLVC	Chronic Myocarditis	1	1	1	1	NA	NA	NA	NA	NA	NA	NA	NA
NDLVC	Acute Myocarditis	1	1	0	1	NA	0	1	0	2	0	NA	NA
NDLVC	Chronic Myocarditis	1	0	0	1	1	NA	NA	1	NA	1	NA	NA
NDLVC	Chronic Myocarditis	0	0	0	1	1	0	1	0	1	1	NA	NA
NDLVC	Chronic Myocarditis	1	1	0	1	1	NA	NA	0	NA	1	1	1
NDLVC	Autoimmune disease	1	1	0	1	1	0	1	0	2	1	NA	NA
NDLVC	Unsuspicious	0	0	NA	1	0	0	0	0	1	1	NA	NA
NDLVC	Chronic Myocarditis	1	1	0	0	1	NA	NA	0	NA	0	0	0
NDLVC	Chronic Myocarditis	1	1	0	1	0	NA	NA	0	NA	0	NA	NA
NDLVC	Chronic Myocarditis	1	1	1	1	NA	NA	NA	NA	NA	NA	NA	NA
NDLVC	Chronic Myocarditis	0	0	0	0	1	NA	NA	1	NA	1	1	0
NDLVC	Chronic Myocarditis			NA	NA	0	NA	NA	NA	NA	NA	NA	NA
NDLVC	Chronic Myocarditis	1	1	1	1	1	0	1	1	NA	1	1	0
NDLVC	Autoimmune disease	1	1	NA	1	NA	0	0	0	3	0	NA	NA
NDLVC	Chronic Myocarditis	1	1	NA	0	NA	0	0	0	NA	0	NA	NA
NDLVC	DCM	0	0	0	1	0	1	0	1	2	0	1	1
NDLVC	Chronic Myocarditis	1	1	0	1	NA	0	1	1	2	1	NA	NA
NDLVC	Chronic Myocarditis	1	1	0	1	NA	NA	NA	NA	NA	NA	NA	NA
NDLVC	Chronic Myocarditis	1	1	0	1	NA	0	1	1	3	1	1	1
NDLVC	Chronic Myocarditis	1	1	0	1	1	0	1	1	1	1	NA	NA
NDLVC	Chronic Myocarditis	1	1	1	1	0	NA	NA	1	NA	1	1	0
NDLVC	DCM	1	0	0	1	0	NA	NA	1	NA	1	NA	NA
NDLVC	Chronic Myocarditis	0	0	0	1	NA	0	0	1	3	1	NA	NA
NDLVC	Chronic Myocarditis	1	1	1	1	0	NA	NA	NA	NA	NA	NA	NA
MCM	AIC	0	0	0	0	NA	NA	NA	NA	NA	NA	NA	NA
MCM	Chronic Myocarditis	1	1	0	0	NA	NA	NA	NA	NA	NA	NA	NA
MCM	Graft rejection	1	1	1	1	NA	NA	NA	NA	NA	NA	NA	NA
MCM	AIC	0	0	0	0	0	NA	NA	1	NA	0	NA	NA
MCM	Hypertrophy	1	1	1	1	NA	NA	NA	NA	NA	NA	NA	NA
MCM	Chronic Myocarditis	1	1	0	0	NA	NA	NA	NA	NA	NA	NA	NA
MCM	Hypertrophy			NA	NA	0	NA	NA	NA	NA	NA	NA	NA
MCM	IDH	0	0	0	0	NA	NA	NA	NA	NA	NA	NA	NA
MCM	Hypertrophy	1	1	0	1	1	NA	NA	1	NA	1	0	1
MCM	Hypertrophy	1	1	0	1	0	NA	NA	1	NA	1	NA	NA
MCM	Hypertrophy	1	0	0	1	0	NA	NA	1	NA	NA	NA	NA
MCM	Hypertrophy	1	0	0	1	1	NA	NA	NA	NA	NA	NA	NA
MCM	IDH	1	1	0	1	NA	NA	NA	NA	NA	NA	NA	NA
MCM	LVNC	0	0	0	0	NA	NA	NA	NA	NA	NA	NA	NA
MCM	IDH	0	0	0	1	NA	NA	NA	NA	NA	NA	NA	NA
MCM	Hypertrophy	0	0	0	1	NA	NA	NA	NA	NA	1	0	0
MCM	IDH	1	1	1	0	NA	NA	NA	NA	NA	NA	NA	NA
MCM	Hypertrophy	1	0	0	1	1	NA	NA	1	NA	1	NA	NA
MCM	Hypertrophy	1	1	0	1	1	1	1	1	2	1	0	0
MCM	AIC	1	1	0	1	NA	NA	NA	NA	NA	NA	NA	NA
MCM	IDH	0	0	0	0	NA	NA	NA	NA	NA	NA	NA	NA
MCM	IDH	0	0	0	0	1	0	1	0	1	1	NA	NA
MCM	TCM	1	1	0	1	NA	NA	NA	NA	NA	NA	NA	NA
MCM	IDH	0	0	0	1	NA	NA	NA	NA	NA	NA	NA	NA
MCM	Hypertrophy	0	0	0	1	NA	NA	NA	NA	NA	NA	NA	NA
MCM	AIC	0	0	0	0	NA	NA	NA	1	NA	0	NA	NA
MCM	Hypertrophy	1	1	0	1	0	NA	NA	1	NA	1	NA	NA
MCM	IDH	1	0	0	0	1	NA	NA	1	NA	1	NA	NA
MCM	Graft rejection	1	1	1	1	NA	1	0	0	2	1	0	1
MCM	IDH	0	0	0	0	1	1	0	0	1	1	NA	NA
MCM	Hypertrophy	1	1	0	1	1	NA	NA	1	NA	1	0	0
MCM	Hypertrophy	1	0	0	1	1	NA	NA	1	NA	1	NA	NA
MCM	Hypertrophy	1	1	0	0	0	NA	NA	NA	NA	NA	NA	NA
MCM	Hypertrophy	1	0	0	1	1	NA	NA	NA	NA	NA	NA	NA
MCM	IDH	1	0	0	1	NA	0	1	0	NA	1	0	0
MCM	AIC	1	1	0	0	NA	NA	NA	NA	NA	NA	NA	NA
MCM	AIC	1	1	0	0	NA	NA	NA	NA	NA	NA	NA	NA
MCM	Hypertrophy	0	0	NA	1	0	NA	NA	1	NA	1	NA	NA
MCM	AIC	1	1	0	0	NA	NA	NA	NA	NA	NA	NA	NA
MCM	Hypertrophy	1	1	0	0	1	1	1	1	2	1	NA	NA
MCM	Hypertrophy	0	0	0	0	0	NA	NA	NA	NA	NA	NA	NA
MCM	TCM	0	1	0	1	1	NA	NA	0	NA	0	NA	NA
MCM	Hypertrophy	1	0	0	1	0	0	0	1	NA	1	1	1
MCM	IDH	0	1	0	1	NA	NA	NA	NA	NA	NA	NA	NA
MCM	AIC	1	1	NA	0	0	1	1	1	3	1	NA	NA
MCM	Hypertrophy	1	1	0	1	1	0	0	0	NA	1	0	0
MCM	AIC	1	1	0	1	NA	NA	NA	NA	NA	NA	NA	NA
MCM	Hypertrophy	1	1	0	1	NA	NA	NA	NA	NA	NA	NA	NA
MCM	IDH	0	0	0	0	0	NA	NA	NA	NA	NA	0	0
MCM	AIC	1	1	0	1	NA	NA	NA	NA	NA	NA	NA	NA
MCM	Hypertrophy	1	1	0	1	1	NA	NA	0	NA	1	NA	NA
MCM	IDH	1	1	0	1	1	1	0	0	1	1	NA	NA
MCM	AIC	1	1	0	1	NA	NA	NA	NA	NA	NA	NA	NA
MCM	Graft rejection	0	0	NA	0	NA	NA	NA	0	NA	0	NA	NA
MCM	AIC	0	0	0	1	NA	NA	NA	NA	NA	NA	NA	NA
MCM	IDH	0	0	0	0	NA	NA	NA	NA	NA	NA	NA	NA
MCM	AIC	1	1	0	0	NA	NA	NA	NA	NA	NA	NA	NA
MCM	IDH	0	0	0	1	NA	NA	NA	NA	NA	NA	NA	NA
MCM	Hypertrophy			NA	NA	1	NA	NA	NA	NA	NA	NA	NA
MCM	AIC	1	0	0	0	0	NA	NA	1	NA	1	0	0
MCM	Hypertrophy	1	1	0	1	0	NA	NA	0	NA	0	NA	NA
MCM	Hypertrophy	1	1	0	1	1	1	1	0	1	1	0	0
MCM	AIC	1	1	1	0	NA	NA	NA	NA	NA	NA	NA	NA
MCM	Hypertrophy	1	1	0	1	0	NA	NA	1	NA	0	NA	NA
MCM	Hypertrophy	0	0	0	1	NA	1	1	1	2	0	NA	NA
MCM	IDH	0	0	0	0	1	NA	NA	0	NA	1	1	0
MCM	Hypertrophy	0	0	0	1	1	NA	NA	1	NA	0	NA	NA
MCM	AIC	1	1	NA	0	NA	NA	NA	NA	NA	NA	NA	NA
MCM	Hypertrophy	1	1	0	1	1	NA	NA	1	NA	0	NA	NA
MCM	Hypertrophy	1	0	0	1	1	NA	NA	NA	NA	NA	NA	NA
MCM	Graft rejection	1	1	1	1	1	1	1	0	NA	0	NA	NA
MCM	IDH	1	0	0	1	0	1	1	1	2	0	NA	NA
MCM	Hypertrophy	1	1	0	1	0	NA	NA	0	NA	0	NA	NA
MCM	AIC	1	1	0	1	1	0	1	1	NA	1	0	0
MCM	Graft rejection	1	1	1	0	NA	1	1	1	3	1	NA	NA
MCM	AIC	1	1	0	0	NA	NA	NA	1	NA	0	NA	NA
MCM	IDH	0	0	0	1	1	NA	NA	0	NA	0	NA	NA
MCM	Hypertrophy	1	1	0	1	1	NA	NA	NA	NA	NA	NA	NA
MCM	AIC	1	1	0	1	NA	NA	NA	NA	NA	NA	NA	NA
MCM	Hypertrophy	1	1	0	1	0	NA	NA	0	NA	1	NA	NA
MCM	Hypertrophy	1	1	0	1	1	NA	NA	NA	NA	NA	NA	NA
MCM	Graft rejection			NA	1	1	NA	NA	NA	NA	NA	NA	NA
MCM	Graft rejection	1	1	1	1	1	NA	NA	1	NA	1	NA	NA
MCM	IDH	1	0	0	1	0	1	1	0	1	1	NA	NA
MCM	Hypertrophy	1	1	0	1	0	0	1	1	3	1	NA	NA
MCM	Hypertrophy	1	1	0	1	1	NA	NA	1	NA	0	1	0
MCM	Hypertrophy	1	1	0	1	NA	NA	NA	NA	NA	NA	NA	NA
MCM	IDH	1	0	0	0	0	NA	NA	1	NA	0	NA	NA
MCM	IDH	1	0	0	1	0	NA	NA	1	NA	NA	0	0
MCM	Hypertrophy	1	1	0	1	1	1	0	1	3	1	NA	NA
MCM	IDH	1	1	0	0	NA	NA	NA	NA	NA	NA	NA	NA
MCM	Hypertrophy	0	0	0	1	0	NA	NA	1	NA	0	0	0
MCM	IDH	0	0	0	1	0	NA	NA	1	NA	0	NA	NA
MCM	Hypertrophy	1	0	0	1	1	NA	NA	NA	NA	NA	0	0
MCM	Hypertrophy	1	1	0	1	1	NA	NA	1	NA	0	NA	NA
HCM	Hypertrophy	1	1	NA	0	NA	NA	NA	NA	NA	NA	NA	NA
HCM	Hypertrophy	1	1	0	0	0	NA	NA	NA	NA	NA	NA	NA
HCM	Hypertrophy	1	0	0	NA	1	NA	NA	1	NA	0	NA	NA
HCM	Hypertrophy	0	0	0	0	NA	NA	NA	NA	NA	NA	NA	NA
HCM	Hypertrophy	0	0	0	1	1	1	1	1	2	1	1	1
HCM	Hypertrophy	1	0	1	1	NA	NA	NA	NA	NA	NA	NA	NA
HCM	Hypertrophy	1	1	0	1	1	NA	NA	NA	NA	NA	NA	NA
HCM	Hypertrophy	0	0	0	0	NA	NA	NA	NA	NA	NA	NA	NA
HCM	Hypertrophy	0	0	0	0	1	0	1	1	3	1	NA	NA
HCM	Hypertrophy	1	1	0	0	1	NA	NA	NA	NA	NA	NA	NA
HCM	Hypertrophy	1	0	0	0	0	1	1	0	1	1	NA	NA
HCM	Hypertrophy	1	1	0	0	1	1	1	1	3	1	NA	NA
HCM	Hypertrophy	0	0	0	1	0	1	1	1	3	1	NA	NA
HCM	Hypertrophy	1	0	0	0	1	0	1	1	3	1	NA	NA
HCM	Hypertrophy	0	0	0	0	NA	NA	NA	NA	NA	0	1	0
HCM	Hypertrophy	1	1	0	0	1	1	1	1	2	0	NA	NA
HCM	Hypertrophy	0	0	0	1	1	NA	NA	0	NA	1	0	1
HCM	Hypertrophy	1	0	0	0	1	1	1	1	3	0	NA	NA
HCM	Hypertrophy	0	0	0	1	0	1	1	1	3	1	NA	NA
HCM	Hypertrophy	0	0	0	1	1	1	0	1	2	0	1	0
HCM	Hypertrophy	0	0	0	0	0	1	1	1	2	1	0	0
HCM	Hypertrophy	1	0	0	1	1	NA	NA	NA	NA	NA	NA	NA
HCM	Hypertrophy	0	0	0	1	0	1	1	1	2	1	NA	NA
DCM	Chronic Myocarditis	1	1	0	0	NA	NA	NA	NA	NA	NA	NA	NA
DCM	DCM	1	1	0	1	1	NA	NA	NA	NA	NA	NA	NA
DCM	Acute Myocarditis	1	1	1	0	NA	NA	NA	NA	NA	NA	NA	NA
DCM	Chronic Myocarditis	1	1	1	0	NA	NA	NA	NA	NA	NA	NA	NA
DCM	Acute Myocarditis	1	1	1	0	1	NA	NA	0	NA	0	NA	NA
DCM	Chronic Myocarditis	1	1	0	0	NA	NA	NA	NA	NA	NA	NA	NA
DCM	Chronic Myocarditis	1	1	0	0	NA	NA	NA	NA	NA	NA	NA	NA
DCM	DCM	1	1	0	0	1	NA	NA	NA	NA	NA	NA	NA
DCM	Chronic Myocarditis	1	1	0	0	1	1	1	1	2	1	NA	NA
DCM	DCM	1	1	0	0	1	NA	NA	1	NA	0	NA	NA
DCM	Acute Myocarditis	1	1	0	0	NA	0	1	1	2	1	NA	NA
DCM	Chronic Myocarditis	0	0	0	0	NA	1	1	1	3	1	NA	NA
DCM	Chronic Myocarditis	1	1	0	0	0	NA	NA	0	NA	NA	1	0
DCM	DCM	0	0	0	0	NA	NA	NA	NA	NA	NA	NA	NA
DCM	Chronic Myocarditis	1	1	0	0	1	0	1	0	1	0	NA	NA
DCM	Chronic Myocarditis	1	1	1	0	NA	NA	NA	NA	NA	NA	NA	NA
DCM	Chronic Myocarditis	1	1	0	0	NA	NA	NA	NA	NA	NA	NA	NA
DCM	Chronic Myocarditis	0	0	0	1	NA	0	1	1	2	1	NA	NA
DCM	DCM	1	1	0	0	NA	NA	NA	NA	NA	NA	NA	NA
DCM	TCM	1	1	0	0	NA	NA	NA	NA	NA	NA	NA	NA
DCM	DCM	0	0	0	0	NA	NA	NA	NA	NA	NA	NA	NA
DCM	TCM	0	0	0	0	NA	NA	NA	NA	NA	NA	NA	NA
DCM	DCM	1	0	0	0	1	NA	NA	1	NA	1	NA	NA
DCM	DCM			NA	NA	0	NA	NA	NA	NA	NA	NA	NA
DCM	DCM	0	0	0	0	1	0	1	0	2	1	NA	NA
DCM	DCM			NA	NA	0	NA	NA	NA	NA	NA	NA	NA
DCM	Chronic Myocarditis	1	1	0	1	1	1	1	1	2	1	NA	NA
DCM	Chronic Myocarditis	1	1	1	1	NA	NA	NA	NA	NA	NA	NA	NA
DCM	DCM	1	1	0	1	NA	NA	NA	1	NA	1	NA	NA
DCM	Chronic Myocarditis	1	1	1	0	0	1	1	1	2	1	NA	NA
DCM	DCM	1	1	0	0	NA	NA	NA	0	NA	0	NA	NA
DCM	DCM	0	0	0	0	NA	NA	NA	NA	NA	NA	NA	NA
DCM	Chronic Myocarditis	1	1	1	0	0	1	1	1	1	0	NA	NA
DCM	Chronic Myocarditis	1	1	0	0	1	NA	NA	0	NA	1	NA	NA
DCM	Chronic Myocarditis	1	1	0	1	0	0	1	1	2	1	1	0
DCM	Chronic Myocarditis	1	1	0	0	NA	NA	NA	NA	NA	NA	NA	NA
DCM	Chronic Myocarditis	1	0	0	0	NA	0	1	1	1	1	NA	NA
DCM	Chronic Myocarditis	1	1	0	1	1	0	0	1	NA	1	1	0
DCM	DCM			NA	NA	0	NA	NA	NA	NA	NA	NA	NA
DCM	DCM	0	0	0	0	NA	NA	NA	NA	NA	NA	NA	NA
DCM	Chronic Myocarditis	1	1	0	0	NA	NA	NA	NA	NA	NA	NA	NA
DCM	TCM	0	0	0	1	NA	NA	NA	NA	NA	NA	NA	NA
DCM	LVNC	1	1	0	0	1	NA	NA	0	NA	1	0	0
DCM	Chronic Myocarditis	0	0	0	1	0	0	1	1	3	1	NA	NA
DCM	Unsuspicious	1	0	0	1	1	1	0	1	2	1	0	0
DCM	Chronic Myocarditis	1	1	0	1	NA	NA	NA	NA	NA	NA	NA	NA
DCM	Chronic Myocarditis	1	1	1	0	NA	NA	NA	NA	NA	NA	NA	NA
DCM	Chronic Myocarditis	0	0	0	1	NA	NA	NA	NA	NA	NA	NA	NA
DCM	DCM	1	0	0	1	1	NA	NA	NA	NA	NA	NA	NA
DCM	DCM	0	0	0	0	0	0	1	1	2	1	NA	NA
DCM	Chronic Myocarditis	1	1	1	0	NA	NA	NA	NA	NA	NA	NA	NA
DCM	Autoimmune disease	1	1	0	0	NA	NA	NA	NA	NA	NA	NA	NA
DCM	Chronic Myocarditis	0	0	0	0	NA	NA	NA	NA	NA	NA	NA	NA
DCM	Chronic Myocarditis	1	1	0	0	NA	NA	NA	NA	NA	NA	NA	NA
DCM	Chronic Myocarditis	1	1	0	0	NA	NA	NA	NA	NA	NA	NA	NA
DCM	Chronic Myocarditis	1	1	1	0	1	0	0	1	2	1	NA	NA
DCM	DCM	0	0	0	0	1	NA	NA	NA	NA	NA	NA	NA
DCM	DCM	1	1	0	0	NA	NA	NA	NA	NA	NA	NA	NA
DCM	DCM			NA	NA	0	NA	NA	NA	NA	NA	NA	NA
DCM	DCM	1	0	0	1	NA	0	1	1	2	0	NA	NA
DCM	DCM			NA	1	NA	NA	NA	NA	NA	NA	NA	NA
DCM	Chronic Myocarditis	1	0	0	0	0	0	1	1	2	1	NA	NA
DCM	Chronic Myocarditis	1	1	0	0	0	0	1	1	3	1	NA	NA
DCM	Chronic Myocarditis	1	1	NA	NA	NA	0	1	0	NA	0	NA	NA
DCM	DCM	1	1	0	0	NA	NA	NA	1	NA	1	0	0
DCM	Autoimmune disease	0	0	NA	0	0	NA	1	1	3	NA	NA	NA
DCM	Chronic Myocarditis	1	1	0	0	0	NA	NA	1	NA	1	0	1
DCM	DCM	0	0	0	1	NA	1	1	1	2	1	0	0
DCM	Chronic Myocarditis	1	1	0	0	1	1	1	0	1	1	NA	NA
DCM	Chronic Myocarditis	1	1	0	1	1	1	0	1	2	1	NA	NA
DCM	Chronic Myocarditis	0	0	0	0	NA	NA	NA	NA	NA	NA	NA	NA
DCM	Chronic Myocarditis	1	1	1	0	0	0	1	1	3	1	NA	NA
DCM	DCM			NA	NA	0	NA	NA	NA	NA	NA	NA	NA
DCM	DCM	0	0	0	0	NA	NA	NA	NA	NA	NA	NA	NA
DCM	Chronic Myocarditis	1	1	0	0	1	NA	NA	NA	NA	NA	NA	NA
DCM	Chronic Myocarditis	1	1	0	0	1	1	0	0	NA	0	0	0
DCM	Chronic Myocarditis	1	1	0	0	NA	1	0	0	2	1	NA	NA
DCM	DCM	1	1	0	0	NA	1	1	1	3	1	NA	NA
DCM	DCM	1	0	0	1	NA	NA	NA	1	NA	0	0	0
DCM	DCM	0	0	0	0	NA	NA	NA	NA	NA	NA	NA	NA
DCM	Chronic Myocarditis	1	1	0	0	NA	NA	NA	1	NA	1	NA	NA
DCM	DCM	1	1	0	0	NA	NA	NA	NA	NA	NA	NA	NA
DCM	DCM	1	1	0	1	1	NA	NA	NA	NA	NA	NA	NA
DCM	DCM			NA	NA	0	NA	NA	NA	NA	NA	NA	NA
DCM	DCM	1	1	0	0	1	NA	NA	NA	NA	NA	NA	NA
DCM	DCM	0	0	0	0	1	1	1	1	2	1	NA	NA
DCM	Chronic Myocarditis	1	1	0	0	NA	0	1	1	NA	0	NA	NA
DCM	Chronic Myocarditis	1	1	0	0	1	NA	NA	1	NA	1	NA	NA
DCM	Chronic Myocarditis	1	1	1	1	0	NA	NA	1	NA	1	0	0
DCM	DCM	1	0	0	1	NA	NA	NA	NA	NA	NA	NA	NA
DCM	DCM	0	0	0	1	1	NA	NA	NA	NA	NA	NA	NA
DCM	Unsuspicious	0	0	0	1	1	1	0	0	1	0	1	1
DCM	DCM			NA	NA	0	NA	NA	NA	NA	NA	NA	NA
DCM	DCM			NA	NA	0	NA	NA	NA	NA	NA	NA	NA
DCM	DCM	0	0	0	0	0	1	1	1	3	1	NA	NA
DCM	Chronic Myocarditis	1	1	0	0	1	0	1	0	NA	0	0	1
DCM	DCM	0	0	0	0	0	NA	NA	1	NA	0	NA	NA
DCM	DCM	0	0	0	1	NA	NA	NA	NA	NA	NA	NA	NA
DCM	DCM	0	0	NA	NA	NA	1	1	0	1	1	NA	NA
DCM	DCM			NA	NA	0	NA	NA	NA	NA	NA	NA	NA
DCM	DCM			NA	NA	0	NA	NA	NA	NA	NA	NA	NA
DCM	DCM	1	0	0	0	1	NA	NA	0	NA	1	0	0
DCM	Autoimmune disease	1	1	0	1	1	0	0	1	2	0	1	0
DCM	DCM	0	0	0	1	NA	NA	NA	NA	NA	NA	NA	NA
DCM	DCM	1	0	0	0	NA	NA	NA	NA	NA	NA	NA	NA
DCM	DCM	0	0	NA	NA	NA	1	0	0	NA	0	NA	NA
DCM	DCM	0	0	0	1	NA	NA	NA	NA	NA	NA	NA	NA
DCM	DCM	0	0	0	0	NA	NA	NA	1	NA	1	1	1
DCM	DCM	1	1	0	1	NA	NA	NA	NA	NA	NA	NA	NA
DCM	Chronic Myocarditis	1	1	0	1	0	0	1	1	3	1	NA	NA
DCM	Chronic Myocarditis	1	1	0	0	NA	NA	NA	NA	NA	NA	NA	NA
DCM	Acute Myocarditis	1	1	1	0	NA	NA	NA	0	NA	0	NA	NA
DCM	DCM	1	1	0	0	NA	NA	NA	NA	NA	NA	NA	NA
DCM	DCM	1	1	0	0	0	NA	NA	0	NA	0	NA	NA
DCM	Chronic Myocarditis	1	1	0	0	0	0	1	1	1	1	1	0
DCM	Acute Myocarditis	1	1	0	0	NA	1	1	0	1	1	NA	NA
DCM	Chronic Myocarditis	1	1	0	1	0	NA	NA	1	NA	1	NA	NA
DCM	DCM	0	0	0	0	NA	NA	NA	NA	NA	NA	NA	NA
DCM	DCM	1	1	0	1	1	NA	NA	1	NA	0	1	1
DCM	DCM	0	0	0	1	NA	0	0	1	2	0	NA	NA
DCM	Chronic Myocarditis	1	1	0	1	NA	NA	NA	NA	NA	NA	NA	NA
DCM	DCM	0	0	NA	0	1	NA	NA	0	NA	0	0	1
DCM	Acute Myocarditis	1	1	0	0	NA	1	0	1	3	1	NA	NA
DCM	DCM	1	1	0	0	NA	NA	NA	NA	NA	NA	NA	NA
DCM	Chronic Myocarditis	1	1	0	0	0	0	0	0	2	1	1	0
DCM	DCM			NA	NA	NA	NA	NA	NA	NA	NA	NA	NA
DCM	DCM	1	1	NA	NA	NA	NA	NA	NA	NA	NA	NA	NA
DCM	DCM	0	0	0	0	0	1	1	1	3	1	NA	NA
DCM	Chronic Myocarditis	1	1	0	1	NA	NA	NA	NA	NA	NA	NA	NA
DCM	Acute Myocarditis	1	1	0	0	0	1	0	1	3	1	NA	NA
DCM	DCM	1	1	0	1	1	NA	NA	1	NA	1	NA	NA
DCM	DCM	0	0	0	1	NA	NA	NA	NA	NA	NA	NA	NA
DCM	DCM	0	0	0	1	NA	NA	NA	NA	NA	NA	NA	NA
DCM	DCM			NA	NA	NA	NA	NA	NA	NA	NA	NA	NA
DCM	Chronic Myocarditis	1	1	0	1	1	NA	NA	0	NA	0	NA	NA
DCM	DCM	1	1	0	0	1	1	1	1	2	1	NA	NA
DCM	Chronic Myocarditis	1	0	0	0	0	NA	NA	NA	NA	NA	NA	NA
DCM	Chronic Myocarditis	1	1	0	0	1	NA	NA	NA	NA	NA	NA	NA
DCM	DCM	0	0	0	0	0	NA	NA	0	NA	0	NA	NA
DCM	Chronic Myocarditis	1	1	1	0	NA	NA	NA	NA	NA	NA	NA	NA
DCM	DCM	1	1	0	0	1	0	1	1	2	1	NA	NA
DCM	DCM	0	0	0	NA	NA	NA	NA	NA	NA	NA	NA	NA
DCM	DCM	1	1	0	1	NA	NA	NA	NA	NA	NA	NA	NA
DCM	Chronic Myocarditis	1	1	0	0	0	0	1	1	3	1	NA	NA
DCM	Unsuspicious	0	0	0	1	NA	0	1	1	NA	0	NA	NA
DCM	DCM	0	0	0	0	1	NA	NA	0	NA	1	NA	NA
DCM	Acute Myocarditis	1	1	NA	0	NA	0	1	0	NA	0	0	0
DCM	Chronic Myocarditis	1	1	1	1	1	NA	NA	NA	NA	NA	NA	NA
DCM	Chronic Myocarditis	1	1	1	1	NA	NA	NA	NA	NA	NA	NA	NA
DCM	DCM			NA	NA	NA	NA	NA	NA	NA	NA	NA	NA
DCM	DCM			NA	NA	NA	NA	NA	NA	NA	NA	NA	NA
DCM	DCM			NA	NA	0	NA	NA	NA	NA	NA	NA	NA
DCM	DCM			NA	NA	0	NA	NA	NA	NA	NA	NA	NA
DCM	DCM	0	0	0	0	1	1	1	1	1	1	NA	NA
DCM	Chronic Myocarditis	1	1	1	0	NA	NA	NA	NA	NA	NA	NA	NA
DCM	Chronic Myocarditis	1	1	1	0	NA	NA	NA	NA	NA	NA	NA	NA
DCM	DCM	0	0	0	0	NA	0	0	1	3	1	NA	NA
DCM	Chronic Myocarditis	1	1	0	1	NA	NA	NA	NA	NA	NA	NA	NA
DCM	Chronic Myocarditis	1	1	0	1	0	0	1	1	1	1	NA	NA
DCM	Chronic Myocarditis	1	1	0	0	1	0	1	0	1	0	NA	NA
DCM	Chronic Myocarditis	1	1	1	1	1	NA	NA	1	NA	NA	NA	NA
DCM	Chronic Myocarditis	1	1	0	0	NA	NA	NA	NA	NA	NA	NA	NA
DCM	Chronic Myocarditis	0	0	0	1	NA	NA	NA	NA	NA	NA	NA	NA
DCM	DCM			NA	NA	0	NA	NA	NA	NA	NA	NA	NA
DCM	DCM			NA	NA	0	NA	NA	NA	NA	NA	NA	NA
DCM	Chronic Myocarditis	1	1	0	0	NA	NA	NA	NA	NA	NA	NA	NA
DCM	DCM	1	0	0	1	0	NA	NA	0	NA	1	0	0
DCM	Chronic Myocarditis	1	1	0	1	1	1	1	1	2	1	NA	NA
DCM	DCM	0	0	NA	1	NA	1	1	0	2	0	NA	NA
DCM	Chronic Myocarditis	1	1	0	1	1	1	0	1	2	1	NA	NA
DCM	DCM			NA	NA	NA	NA	NA	NA	NA	NA	NA	NA
DCM	Acute Myocarditis	1	1	0	1	1	1	1	1	2	1	NA	NA
DCM	Chronic Myocarditis	1	1	0	0	NA	NA	NA	NA	NA	NA	NA	NA
DCM	DCM			NA	NA	NA	NA	NA	NA	NA	NA	NA	NA
DCM	DCM			NA	NA	0	NA	NA	NA	NA	NA	NA	NA
DCM	Chronic Myocarditis	1	1	0	0	1	NA	NA	NA	NA	NA	NA	NA
DCM	Chronic Myocarditis	1	1	0	0	NA	NA	NA	NA	NA	NA	NA	NA
DCM	DCM	1	0	0	0	NA	NA	NA	NA	NA	NA	NA	NA
DCM	Chronic Myocarditis	1	1	1	1	1	NA	NA	1	NA	0	0	1
DCM	DCM	1	0	0	0	0	1	1	1	2	1	NA	NA
DCM	DCM			NA	NA	NA	NA	NA	NA	NA	NA	NA	NA
DCM	DCM			NA	NA	0	NA	NA	NA	NA	NA	NA	NA
DCM	DCM			NA	NA	0	NA	NA	NA	NA	NA	NA	NA
DCM	Chronic Myocarditis	1	1	1	1	NA	NA	NA	NA	NA	NA	NA	NA
DCM	Acute Myocarditis	1	1	0	0	NA	1	1	0	NA	0	NA	NA
DCM	Chronic Myocarditis	1	1	1	1	0	NA	NA	NA	NA	NA	NA	NA
DCM	Chronic Myocarditis	1	1	0	0	1	1	1	1	3	1	NA	NA
DCM	DCM	1	1	0	1	NA	0	1	1	2	1	NA	NA
DCM	Chronic Myocarditis	1	1	0	1	0	0	1	1	2	1	NA	NA
DCM	Chronic Myocarditis	1	1	1	0	1	0	0	1	3	1	NA	NA
DCM	Chronic Myocarditis	1	1	0	1	1	NA	NA	1	NA	1	NA	NA
DCM	DCM			NA	NA	0	NA	NA	NA	NA	NA	NA	NA
DCM	DCM			NA	NA	0	NA	NA	NA	NA	NA	NA	NA
DCM	DCM			NA	NA	0	NA	NA	NA	NA	NA	NA	NA
DCM	DCM	1	1	0	NA	NA	NA	NA	NA	NA	NA	NA	NA
DCM	DCM			NA	NA	NA	NA	NA	NA	NA	NA	NA	NA
DCM	DCM			NA	NA	0	NA	NA	NA	NA	NA	NA	NA
DCM	DCM			NA	NA	0	NA	NA	NA	NA	NA	NA	NA
DCM	Chronic Myocarditis	1	1	0	0	0	NA	NA	0	NA	1	NA	NA
DCM	DCM	1	0	0	1	1	NA	NA	1	NA	1	1	0
DCM	Chronic Myocarditis	1	1	0	0	NA	NA	NA	NA	NA	NA	NA	NA
DCM	DCM	0	0	0	1	1	0	1	1	3	1	NA	NA
DCM	Chronic Myocarditis	1	1	0	0	1	0	1	0	3	0	NA	NA
DCM	DCM	1	0	0	1	NA	NA	NA	0	NA	1	NA	NA
DCM	Chronic Myocarditis	1	1	0	0	NA	NA	NA	NA	NA	NA	NA	NA
DCM	Chronic Myocarditis	1	1	0	1	NA	1	1	1	3	1	NA	NA
DCM	DCM			NA	NA	NA	NA	NA	NA	NA	NA	NA	NA
DCM	DCM			NA	NA	0	NA	NA	NA	NA	NA	NA	NA
DCM	Chronic Myocarditis	1	0	0	0	1	NA	NA	0	NA	1	NA	NA
DCM	Chronic Myocarditis	1	1	1	0	NA	NA	NA	NA	NA	NA	NA	NA
DCM	Chronic Myocarditis	1	0	0	1	0	NA	NA	1	NA	0	NA	NA
DCM	Chronic Myocarditis	1	1	0	1	1	NA	NA	NA	NA	NA	NA	NA
DCM	Chronic Myocarditis	1	1	1	0	NA	NA	NA	NA	NA	NA	NA	NA
DCM	DCM			NA	NA	0	NA	NA	NA	NA	NA	NA	NA
DCM	Chronic Myocarditis	1	1	0	1	0	1	0	1	2	1	NA	NA
DCM	Acute Myocarditis	1	1	0	0	NA	0	1	1	3	1	NA	NA
DCM	Chronic Myocarditis	1	1	0	1	0	1	1	1	3	1	NA	NA
DCM	Chronic Myocarditis	1	1	0	1	1	0	1	1	3	1	NA	NA
DCM	DCM			NA	NA	NA	NA	NA	NA	NA	NA	NA	NA
DCM	DCM			NA	NA	0	NA	NA	NA	NA	NA	NA	NA
DCM	Chronic Myocarditis	1	1	0	0	0	0	1	1	3	1	NA	NA
DCM	DCM	0	0	NA	0	NA	1	1	0	1	0	NA	NA
DCM	DCM	1	1	0	1	0	0	0	1	2	1	NA	NA
DCM	DCM	1	1	0	0	0	1	1	1	NA	1	0	0
DCM	Chronic Myocarditis	1	1	1	0	0	0	1	1	3	1	NA	NA
DCM	DCM	0	1	0	0	NA	1	1	0	NA	0	NA	NA
DCM	DCM			NA	NA	0	NA	NA	NA	NA	NA	NA	NA
DCM	DCM			NA	NA	0	NA	NA	NA	NA	NA	NA	NA
DCM	DCM			NA	NA	0	NA	NA	NA	NA	NA	NA	NA
DCM	Chronic Myocarditis	1	1	1	0	0	1	1	1	2	1	1	0
DCM	DCM	0	0	NA	NA	NA	1	0	0	1	1	NA	NA
DCM	DCM			NA	NA	NA	NA	NA	NA	NA	NA	NA	NA
DCM	DCM			NA	NA	NA	NA	NA	NA	NA	NA	NA	NA
DCM	Chronic Myocarditis	1	0	0	1	1	NA	NA	1	NA	0	NA	NA
DCM	DCM			NA	NA	0	NA	NA	NA	NA	NA	NA	NA
DCM	Chronic Myocarditis	1	0	0	0	1	NA	NA	0	NA	1	NA	NA
DCM	DCM	0	0	0	1	0	0	1	0	NA	0	NA	NA
DCM	Chronic Myocarditis	1	1	0	0	0	1	1	1	3	1	NA	NA
DCM	DCM			NA	NA	0	NA	NA	NA	NA	NA	NA	NA
DCM	DCM	1	0	0	1	NA	0	1	0	1	1	NA	NA
DCM	Chronic Myocarditis	1	1	1	1	0	NA	NA	0	NA	1	NA	NA
DCM	DCM	1	1	0	0	1	NA	NA	NA	NA	NA	NA	NA
DCM	DCM			NA	NA	NA	NA	NA	NA	NA	NA	NA	NA
DCM	Autoimmune disease	1	1	0	0	0	1	1	1	3	1	NA	NA
DCM	Chronic Myocarditis	1	1	NA	0	1	NA	NA	1	NA	0	0	1
DCM	DCM			NA	NA	NA	NA	NA	NA	NA	NA	NA	NA
ACM	ARVC	0	0	0	1	NA	NA	NA	NA	NA	NA	NA	NA
ACM	ARVC	0	0	0	0	1	NA	NA	NA	NA	NA	NA	NA
ACM	ARVC	1	1	0	0	1	1	1	1	3	1	NA	NA
ACM	ARVC	1	0	0	0	NA	NA	NA	NA	NA	NA	NA	NA
ACM	ARVC	1	1	NA	NA	1	NA	NA	0	NA	0	NA	NA
ACM	ARVC	0	1	0	0	0	0	1	1	2	1	NA	NA
ACM	ARVC	1	1	0	0	1	NA	NA	0	NA	0	NA	NA
ACM	ARVC	1	1	0	1	NA	NA	NA	NA	NA	NA	NA	NA
ACM	ARVC	1	1	0	0	0	0	1	1	2	1	NA	NA
ACM	ARVC	1	0	0	0	1	0	0	0	1	0	1	0
ACM	ARVC	1	1	0	0	NA	NA	NA	NA	NA	NA	NA	NA
