# Supplementary material for: Endomyocardial Gremlin-1 is associated with structural remodeling and adverse clinical outcomes in non-ischemic cardiomyopathy
Source: Commun Med (Lond). 2026 Jul 2;6:373. doi: 10.1038/s43856-026-01762-9 (PMC13328730; doi:10.1038/s43856-026-01762-9)
Supplement: Supplementary file 7 — Supplementary Data 4 [file 43856_2026_1762_MOESM7_ESM.xlsx]

## Sheet: SourceData
Phenotype	LVEF TTE (%)	LVEDD TTE (mm)	LGE	MHC II High	CD 68+ Macrophages High	CD 3+ T Cells High	CXCL12 High	Emmprin High	CypA High	Gremlin-1 High	Fibrosis (No/Low, Moderate, High)	MIF High	C3aR+	C5aR+	Viral Genome Detection
RCM	60	45	NA	0	0	0	1	0	1	0	1	1	NA	NA	1
RCM	40	51	NA	0	0	NA	1	0	1	1	1	1	NA	NA	NA
RCM	45	51	0	1	0	0	NA	0	1	1	2	1	NA	NA	NA
RCM	60	41	NA	1	1	0	1	1	0	1	2	1	NA	NA	0
RCM	45	45	NA	0	0	0	NA	1	1	1	2	1	NA	NA	NA
RCM	47	36	NA	0	0	0	NA	0	1	1	2	1	NA	NA	NA
RCM	60	38	NA	0	0	0	NA	1	1	1	2	1	NA	NA	NA
RCM	45	47	NA	0	0	0	1	0	1	1	2	1	NA	NA	0
RCM	60	42	NA	0	0	0	0	1	1	1	2	1	NA	NA	NA
RCM	60	39	1	0	0	0	1	0	1	1	2	1	NA	NA	NA
RCM	55	54	1	0	0	1	0	0	0	1	2	1	NA	NA	NA
RCM	60	40	NA	1	1	0	NA	1	1	1	3	1	NA	NA	NA
RCM	60	59	NA	1	1	0	0	0	1	1	3	1	NA	NA	NA
RCM	60	44	0	1	1	0	1	0	1	0	3	1	NA	NA	0
RCM	60	42	NA	1	1	0	0	0	1	1	3	1	NA	NA	NA
RCM	55	38	NA	0	0	0	NA	1	1	1	3	0	NA	NA	0
RCM	45	33	NA	0	0	0	1	1	1	1	3	1	NA	NA	NA
RCM	60	31	1	0	0	0	1	0	1	1	3	1	NA	NA	NA
RCM	60	43	NA	0	0	NA	0	0	0	0	3	1	1	1	NA
RCM	45	46	1	1	0	0	NA	NA	NA	NA	NA	NA	NA	NA	NA
RCM	40	NA	NA	1	1	0	NA	NA	NA	NA	NA	NA	NA	NA	NA
RCM	45	42	NA	1	0	0	NA	NA	NA	1	NA	0	NA	NA	NA
RCM	60	NA	NA	1	1	0	NA	NA	NA	NA	NA	NA	NA	NA	NA
RCM	40	41	NA	1	0	0	NA	NA	NA	NA	NA	NA	NA	NA	NA
RCM	60	52	1	1	1	1	NA	NA	NA	NA	NA	NA	NA	NA	NA
RCM	60	38	NA	1	0	0	NA	0	1	0	NA	1	1	0	NA
RCM	40	NA	1	1	1	0	NA	NA	NA	0	NA	0	NA	NA	NA
RCM	60	38	NA	1	1	0	NA	NA	NA	1	NA	1	NA	NA	NA
RCM	60	NA	1	1	1	0	NA	NA	NA	NA	NA	NA	NA	NA	NA
RCM	60	51	NA	1	0	0	NA	NA	NA	NA	NA	NA	NA	NA	NA
RCM	55	34	NA	1	0	0	NA	NA	NA	NA	NA	NA	NA	NA	NA
RCM	30	NA	1	1	1	0	NA	NA	NA	NA	NA	NA	NA	NA	NA
RCM	60	NA	1	1	1	1	NA	NA	NA	NA	NA	NA	NA	NA	NA
RCM	40	59	1	1	1	0	NA	NA	NA	NA	NA	0	0	1	NA
RCM	65	51	NA	1	1	0	NA	NA	NA	NA	NA	NA	NA	NA	1
RCM	60	37	NA	1	0	0	0	NA	NA	0	NA	0	0	0	NA
RCM	55	45	NA	1	0	0	0	NA	NA	NA	NA	NA	NA	NA	NA
RCM	55	51	NA	1	1	0	1	NA	NA	NA	NA	NA	NA	NA	0
RCM	55	21	NA	1	1	0	1	NA	NA	NA	NA	NA	NA	NA	NA
RCM	50	NA	0	1	0	0	0	NA	NA	1	NA	NA	NA	NA	NA
RCM	60	48	NA	0	0	0	NA	NA	NA	1	NA	0	NA	NA	1
RCM	35	51	1	0	0	0	NA	NA	NA	1	NA	0	NA	NA	NA
RCM	40	54	1	0	0	0	NA	NA	NA	NA	NA	NA	NA	NA	NA
RCM	48	53	NA	0	0	0	NA	1	1	0	NA	0	NA	NA	0
RCM	60	NA	NA	0	1	0	NA	NA	NA	NA	NA	NA	NA	NA	NA
RCM	18	54	1	0	0	0	NA	NA	NA	NA	NA	NA	NA	NA	NA
RCM	34	56	1	0	0	0	NA	NA	NA	NA	NA	NA	NA	NA	NA
RCM	34	49	1	0	0	0	NA	NA	NA	NA	NA	NA	NA	NA	NA
RCM	39	57	1	0	0	0	NA	NA	NA	NA	NA	NA	NA	NA	NA
RCM	55	44	1	0	0	0	NA	NA	NA	NA	NA	NA	NA	NA	NA
RCM	60	18	NA	0	0	0	NA	NA	NA	NA	NA	NA	NA	NA	0
RCM	60	39	1	0	0	0	1	NA	NA	NA	NA	NA	NA	NA	NA
RCM	NA	NA	NA			NA	0	NA	NA	NA	NA	NA	NA	NA	NA
HC	60	NA	NA	1	0	0	NA	0	1	0	0	0	NA	NA	NA
HC	60	NA	NA	1	1	1	NA	0	0	0	0	0	0	2	NA
HC	60	NA	NA	1	1	0	NA	0	0	0	0	0	NA	NA	NA
HC	60	NA	NA	1	0	0	NA	1	0	0	0	1	0	0	NA
HC	60	NA	NA	0	0	0	NA	1	1	0	0	0	NA	NA	NA
HC	60	NA	NA	0	0	0	NA	0	0	0	0	0	NA	NA	NA
HC	60	NA	NA	0	0	0	NA	0	0	0	0	0	NA	NA	NA
HC	60	NA	NA	0	0	0	NA	0	0	1	0	0	3	0	NA
HC	60	NA	NA	0	0	0	NA	1	1	0	0	0	NA	NA	NA
HC	60	NA	NA	0	0	0	NA	0	0	0	0	0	NA	NA	NA
HC	60	NA	NA	1	1	0	NA	0	0	0	1	0	NA	NA	NA
HC	60	NA	NA	1	0	0	NA	0	1	1	1	0	NA	NA	NA
HC	60	NA	NA	1	1	0	NA	0	0	1	1	0	NA	NA	NA
HC	60	NA	NA	0	0	0	NA	0	0	0	1	0	NA	NA	NA
HC	60	NA	NA	0	0	0	NA	0	0	0	1	1	NA	NA	NA
HC	60	NA	NA	0	0	0	NA	1	1	1	1	1	NA	NA	NA
HC	60	NA	NA	0	0	0	NA	0	0	0	1	0	7	0	NA
HC	60	NA	NA	0	0	0	NA	0	0	0	1	0	NA	NA	NA
HC	60	NA	NA	0	0	0	NA	0	0	0	1	0	NA	NA	NA
HC	60	NA	NA	0	0	0	NA	0	0	0	1	0	NA	NA	NA
NDLVC	50	NA	NA	1	1	0	NA	1	1	0	1	1	NA	NA	NA
NDLVC	60	48	NA	1	1	0	NA	1	0	0	1	0	NA	NA	1
NDLVC	60	44	NA	1	1	0	1	1	1	0	1	0	NA	NA	1
NDLVC	60	41	NA	1	1	0	1	0	1	0	1	1	NA	NA	NA
NDLVC	50	47	0	1	1	0	1	0	1	0	1	0	NA	NA	1
NDLVC	55	51	1	1	1	0	0	0	1	0	1	1	NA	NA	NA
NDLVC	50	54	1	1	1	0	1	0	1	1	1	1	NA	NA	NA
NDLVC	50	53	1	1	1	1	0	1	1	0	1	1	NA	NA	0
NDLVC	60	43	NA	1	1	0	0	0	1	0	1	1	NA	NA	NA
NDLVC	48	54	1	1	1	0	1	1	0	0	1	1	0	0	NA
NDLVC	65	35	0	1	1	0	0	0	1	0	1	1	NA	NA	1
NDLVC	45	47	1	0	0	NA	NA	0	1	0	1	1	NA	NA	NA
NDLVC	67	NA	0	0	0	0	NA	0	0	0	1	0	NA	NA	NA
NDLVC	60	42	1	0	0	0	1	0	1	0	1	1	NA	NA	1
NDLVC	60	44	1	0	0	0	0	0	1	0	1	1	1	0	NA
NDLVC	60	49	0	0	0	0	0	0	0	0	1	0	NA	NA	NA
NDLVC	60	43	0	0	0	0	1	0	0	0	1	0	NA	NA	NA
NDLVC	50	46	0	0	0	NA	0	0	0	0	1	1	NA	NA	NA
NDLVC	45	53	NA	1	1	0	NA	0	1	1	2	1	NA	NA	1
NDLVC	40	55	1	1	1	NA	NA	1	0	1	2	1	NA	NA	NA
NDLVC	47	41	0	1	1	0	NA	1	1	1	2	1	NA	NA	NA
NDLVC	48	46	NA	1	1	0	NA	0	1	0	2	0	NA	NA	NA
NDLVC	60	51	1	1	0	0	NA	0	1	0	2	0	NA	NA	NA
NDLVC	53	54	0	1	1	0	0	1	1	0	2	1	NA	NA	1
NDLVC	40	52	1	1	1	0	0	1	1	1	2	1	NA	NA	0
NDLVC	30	47	1	1	1	0	0	0	1	1	2	1	NA	NA	NA
NDLVC	45	51	0	1	1	0	0	0	0	1	2	1	NA	NA	NA
NDLVC	45	53	1	1	1	0	0	0	1	1	2	1	NA	NA	NA
NDLVC	55	52	1	1	1	0	1	1	1	1	2	1	NA	NA	NA
NDLVC	55	46	0	1	1	1	1	0	1	1	2	1	NA	NA	1
NDLVC	40	55	1	1	1	0	1	1	0	1	2	1	NA	NA	0
NDLVC	60	40	0	1	1	0	1	0	0	1	2	1	NA	NA	NA
NDLVC	45	52	1	1	1	0	0	0	1	1	2	1	NA	NA	1
NDLVC	60	42	0	1	1	0	1	1	1	1	2	1	NA	NA	1
NDLVC	35	52	1	1	1	0	0	0	0	1	2	1	NA	NA	1
NDLVC	41	51	NA	1	0	0	0	1	1	1	2	1	NA	NA	NA
NDLVC	60	43	NA	1	1	0	0	1	1	1	2	1	NA	NA	NA
NDLVC	50	50	1	1	1	0	0	0	1	1	2	1	1	0	NA
NDLVC	55	47	1	1	1	0	1	0	1	1	2	0	NA	NA	NA
NDLVC	45	43	1	1	1	0	1	1	0	1	2	1	NA	NA	1
NDLVC	45	52	0	1	1	0	1	0	0	1	2	1	NA	NA	NA
NDLVC	50	54	1	1	1	0	0	0	1	1	2	1	NA	NA	NA
NDLVC	40	55	NA	1	1	0	0	1	1	1	2	0	NA	NA	NA
NDLVC	55	NA	NA	1	1	1	0	NA	NA	0	2	0	NA	NA	NA
NDLVC	35	50	1	1	0	0	1	0	1	1	2	1	NA	NA	NA
NDLVC	NA	NA	0	1	1	0	1	0	1	0	2	0	0	0	1
NDLVC	60	45	NA	1	1	1	0	1	0	1	2	1	1	0	NA
NDLVC	60	46	NA	1	1	0	1	1	1	1	2	1	NA	NA	1
NDLVC	60	44	0	1	1	1	1	1	1	0	2	1	NA	NA	NA
NDLVC	60	48	NA	1	1	0	1	0	1	0	2	1	1	0	0
NDLVC	60	51	0	1	1	0	1	0	1	1	2	0	NA	NA	NA
NDLVC	55	53	NA	1	1	1	1	1	0	1	2	0	NA	NA	NA
NDLVC	45	53	0	1	1	0	1	0	0	1	2	0	NA	NA	NA
NDLVC	55	48	NA	1	1	0	0	0	1	1	2	1	NA	NA	NA
NDLVC	60	46	NA	1	1	0	1	0	1	0	2	1	NA	NA	NA
NDLVC	60	44	NA	1	1	1	1	0	1	1	2	1	1	1	NA
NDLVC	60	39	NA	1	1	1	1	0	1	1	2	1	NA	NA	NA
NDLVC	60	44	NA	0	0	0	NA	0	0	0	2	1	NA	NA	NA
NDLVC	55	50	NA	0	0	NA	NA	NA	NA	NA	2	NA	NA	NA	NA
NDLVC	35	44	0	0	0	0	1	1	0	1	2	1	NA	NA	1
NDLVC	35	43	NA	0	1	0	0	1	1	1	2	1	NA	NA	1
NDLVC	60	36	NA	0	0	0	0	1	0	1	2	1	NA	NA	1
NDLVC	60	50	1	0	0	0	1	1	1	0	2	1	NA	NA	NA
NDLVC	35	54	1	0	0	0	0	1	0	1	2	0	1	1	NA
NDLVC	60	50	NA	0	0	0	1	1	1	1	2	1	NA	NA	NA
NDLVC	60	54	1	0	0	0	1	1	1	1	2	1	NA	NA	NA
NDLVC	60	54	0	0	0	0	1	1	1	0	2	1	NA	NA	NA
NDLVC	40	48	NA	0	0	0	0	1	1	1	2	1	NA	NA	1
NDLVC	50	40	1	0	0	0	0	0	0	1	2	1	NA	NA	1
NDLVC	60	53	1	0	1	0	0	1	1	1	2	1	NA	NA	NA
NDLVC	34	55	NA	0	0	0	0	1	1	1	2	0	NA	NA	NA
NDLVC	35	48	0	1	1	NA	NA	0	0	0	3	0	NA	NA	0
NDLVC	25	52	NA	1	1	0	NA	0	1	1	3	1	NA	NA	0
NDLVC	45	49	NA	1	1	0	NA	0	1	1	3	1	1	1	1
NDLVC	60	48	0	1	1	0	1	1	1	1	3	1	NA	NA	1
NDLVC	60	54	1	1	1	1	0	0	1	1	3	1	NA	NA	NA
NDLVC	50	54	NA	1	1	0	0	0	1	1	3	1	NA	NA	NA
NDLVC	48	45	1	1	1	0	0	1	1	1	3	1	NA	NA	NA
NDLVC	40	55	1	1	1	1	0	1	1	1	3	1	1	0	1
NDLVC	45	51	0	1	1	0	0	1	1	1	3	1	1	1	NA
NDLVC	60	45	NA	1	1	0	0	0	1	1	3	1	1	1	1
NDLVC	55	48	1	1	1	0	1	0	1	1	3	1	NA	NA	NA
NDLVC	44	48	0	1	0	0	0	1	0	1	3	1	NA	NA	1
NDLVC	45	48	0	1	1	1	1	0	1	1	3	1	NA	NA	NA
NDLVC	60	55	NA	1	1	0	1	1	1	1	3	1	NA	NA	NA
NDLVC	60	49	1	1	1	0	1	0	1	1	3	1	NA	NA	NA
NDLVC	60	44	0	1	1	1	1	1	1	1	3	1	NA	NA	NA
NDLVC	42	42	1	1	1	0	0	0	0	1	3	1	NA	NA	NA
NDLVC	30	NA	1	0	0	0	NA	0	0	1	3	1	NA	NA	1
NDLVC	65	49	0	0	0	0	1	0	0	1	3	0	NA	NA	NA
NDLVC	45	54	NA	0	1	0	0	0	1	1	3	1	NA	NA	NA
NDLVC	25	53	NA	1	1	0	NA	NA	1	1	NA	1	1	0	0
NDLVC	40	53	NA	1	1	0	NA	NA	NA	NA	NA	NA	NA	NA	0
NDLVC	50	NA	NA	1	1	0	NA	NA	NA	NA	NA	NA	NA	NA	0
NDLVC	35	49	NA	1	1	0	NA	NA	NA	NA	NA	NA	NA	NA	NA
NDLVC	15	NA	NA	1	1	0	NA	NA	NA	NA	NA	NA	NA	NA	NA
NDLVC	56	36	NA	1	1	1	NA	NA	NA	NA	NA	NA	NA	NA	NA
NDLVC	34	NA	NA	1	1	0	NA	NA	NA	NA	NA	NA	NA	NA	NA
NDLVC	35	49	NA	1	1	0	NA	NA	NA	NA	NA	NA	NA	NA	NA
NDLVC	35	NA	NA	1	1	1	NA	NA	NA	NA	NA	NA	NA	NA	NA
NDLVC	15	NA	NA	1	1	0	NA	NA	NA	NA	NA	NA	NA	NA	NA
NDLVC	60	33	NA	1	1	0	NA	NA	NA	NA	NA	NA	NA	NA	NA
NDLVC	35	NA	0	1	1	0	NA	NA	NA	NA	NA	NA	NA	NA	0
NDLVC	60	NA	NA	1	1	1	NA	NA	NA	NA	NA	NA	NA	NA	NA
NDLVC	10	NA	NA	1	1	0	NA	NA	NA	NA	NA	NA	NA	NA	0
NDLVC	45	45	1	1	1	1	NA	NA	NA	NA	NA	NA	NA	NA	0
NDLVC	60	42	1	1	1	1	NA	NA	NA	NA	NA	NA	NA	NA	NA
NDLVC	30	NA	NA	1	1	0	NA	NA	NA	NA	NA	NA	NA	NA	NA
NDLVC	30	NA	1	1	1	1	NA	NA	NA	NA	NA	NA	NA	NA	0
NDLVC	60	42	0	1	1	0	NA	NA	NA	1	NA	0	NA	NA	1
NDLVC	35	48	0	1	0	0	NA	NA	NA	0	NA	1	0	0	NA
NDLVC	35	32	1	1	1	1	NA	NA	NA	NA	NA	NA	NA	NA	NA
NDLVC	NA	NA	NA	1	1	0	NA	NA	NA	NA	NA	NA	NA	NA	NA
NDLVC	20	NA	0	1	1	0	NA	NA	NA	NA	NA	NA	NA	NA	NA
NDLVC	55	45	1	1	1	1	NA	NA	NA	NA	NA	NA	NA	NA	NA
NDLVC	60	49	0	1	1	1	NA	NA	NA	NA	NA	NA	NA	NA	NA
NDLVC	60	NA	0	1	1	0	NA	NA	NA	NA	NA	NA	NA	NA	NA
NDLVC	60	43	1	1	1	0	NA	NA	NA	NA	NA	NA	NA	NA	NA
NDLVC	60	NA	0	1	1	1	NA	NA	NA	NA	NA	NA	NA	NA	NA
NDLVC	65	45	NA	1	1	0	NA	NA	NA	NA	NA	NA	NA	NA	NA
NDLVC	45	55	0	1	1	0	NA	1	0	0	NA	1	0	0	NA
NDLVC	60	37	0	1	1	1	NA	1	0	0	NA	1	1	0	NA
NDLVC	60	43	0	1	1	0	NA	NA	NA	NA	NA	NA	NA	NA	NA
NDLVC	34	50	0	1	1	0	NA	NA	NA	NA	NA	NA	NA	NA	1
NDLVC	60	NA	0	1	1	0	NA	NA	NA	NA	NA	NA	NA	NA	NA
NDLVC	60	36	0	1	1	1	NA	NA	NA	NA	NA	NA	NA	NA	NA
NDLVC	55	44	0	1	1	0	NA	NA	NA	NA	NA	NA	NA	NA	NA
NDLVC	65	55	0	1	1	0	NA	NA	NA	NA	NA	NA	NA	NA	NA
NDLVC	55	41	0	1	1	0	NA	NA	NA	NA	NA	NA	NA	NA	NA
NDLVC	55	48	0	1	1	1	NA	NA	NA	NA	NA	NA	NA	NA	NA
NDLVC	60	NA	0	1	1	0	NA	NA	NA	NA	NA	NA	NA	NA	1
NDLVC	60	NA	1	1	1	0	NA	NA	NA	NA	NA	NA	NA	NA	NA
NDLVC	60	NA	0	1	1	1	NA	NA	NA	NA	NA	NA	NA	NA	NA
NDLVC	64	NA	1	1	1	0	NA	NA	NA	NA	NA	NA	NA	NA	NA
NDLVC	45	45	0	1	1	0	NA	NA	NA	NA	NA	NA	NA	NA	NA
NDLVC	60	36	1	1	1	1	NA	NA	NA	NA	NA	NA	NA	NA	NA
NDLVC	40	52	0	1	1	0	NA	NA	NA	NA	NA	NA	NA	NA	NA
NDLVC	60	NA	1	1	1	NA	NA	0	0	0	NA	0	NA	NA	1
NDLVC	50	45	1	1	1	0	NA	NA	NA	NA	NA	0	0	0	NA
NDLVC	37	53	1	1	1	0	NA	0	1	0	NA	0	0	0	1
NDLVC	55	48	1	1	1	0	NA	1	1	0	NA	0	0	1	NA
NDLVC	40	54	NA	1	1	1	NA	NA	NA	NA	NA	NA	NA	NA	NA
NDLVC	27	NA	NA	1	1	0	NA	NA	NA	NA	NA	NA	NA	NA	0
NDLVC	60	NA	NA	1	1	0	NA	NA	NA	NA	NA	NA	NA	NA	NA
NDLVC	34	NA	0	1	1	1	NA	NA	NA	NA	NA	NA	NA	NA	NA
NDLVC	34	48	NA	1	1	0	NA	NA	NA	NA	NA	NA	NA	NA	NA
NDLVC	35	55	1	1	1	0	NA	NA	NA	NA	NA	NA	NA	NA	NA
NDLVC	40	NA	1	1	1	1	NA	NA	NA	NA	NA	NA	NA	NA	NA
NDLVC	40	44	NA	1	1	1	NA	NA	NA	NA	NA	NA	NA	NA	NA
NDLVC	42	NA	1	1	1	0	NA	NA	NA	NA	NA	NA	NA	NA	NA
NDLVC	44	46	1	1	1	0	NA	NA	NA	NA	NA	NA	NA	NA	1
NDLVC	45	NA	0	1	1	0	NA	NA	NA	NA	NA	NA	NA	NA	NA
NDLVC	45	NA	NA	1	1	0	NA	NA	NA	NA	NA	NA	NA	NA	1
NDLVC	50	50	NA	1	1	0	NA	NA	NA	NA	NA	NA	NA	NA	NA
NDLVC	50	NA	NA	1	1	0	NA	NA	NA	NA	NA	NA	NA	NA	NA
NDLVC	55	52	NA	1	1	0	NA	NA	NA	NA	NA	NA	NA	NA	NA
NDLVC	60	45	1	1	1	0	NA	NA	NA	NA	NA	NA	NA	NA	1
NDLVC	60	47	NA	1	1	1	NA	NA	NA	NA	NA	NA	NA	NA	NA
NDLVC	34	47	NA	1	1	0	NA	NA	NA	NA	NA	NA	NA	NA	NA
NDLVC	60	45	0	1	1	0	NA	NA	NA	NA	NA	NA	NA	NA	NA
NDLVC	30	41	NA	1	1	1	NA	NA	NA	1	NA	1	NA	NA	NA
NDLVC	45	54	NA	1	1	0	NA	NA	NA	NA	NA	NA	NA	NA	NA
NDLVC	40	NA	0	1	1	0	NA	NA	NA	NA	NA	NA	NA	NA	NA
NDLVC	NA	NA	NA	1	1	0	NA	NA	NA	NA	NA	NA	NA	NA	NA
NDLVC	25	55	1	1	1	0	NA	NA	NA	1	NA	1	0	0	NA
NDLVC	30	45	0	1	1	0	NA	NA	NA	NA	NA	NA	NA	NA	NA
NDLVC	30	46	0	1	1	1	NA	NA	NA	NA	NA	NA	NA	NA	NA
NDLVC	35	41	NA	1	1	0	NA	NA	NA	NA	NA	NA	NA	NA	NA
NDLVC	45	NA	NA	1	1	0	NA	NA	NA	NA	NA	NA	NA	NA	0
NDLVC	48	54	NA	1	1	0	NA	NA	NA	NA	NA	NA	NA	NA	NA
NDLVC	55	NA	1	1	1	0	NA	NA	NA	NA	NA	NA	NA	NA	NA
NDLVC	60	40	0	1	1	0	NA	NA	NA	NA	NA	NA	NA	NA	0
NDLVC	60	NA	NA	1	1	0	NA	NA	NA	NA	NA	NA	NA	NA	NA
NDLVC	60	45	0	1	1	0	NA	NA	NA	NA	NA	NA	NA	NA	NA
NDLVC	45	55	0	1	0	0	NA	NA	NA	0	NA	1	NA	NA	1
NDLVC	55	NA	NA	1	1	0	NA	NA	NA	NA	NA	NA	NA	NA	1
NDLVC	55	51	0	1	1	1	NA	NA	NA	NA	NA	NA	NA	NA	1
NDLVC	45	52	1	1	1	0	NA	NA	NA	NA	NA	NA	NA	NA	1
NDLVC	40	52	1	1	1	0	NA	NA	NA	NA	NA	NA	NA	NA	1
NDLVC	50	NA	0	1	1	0	NA	NA	NA	NA	NA	NA	NA	NA	1
NDLVC	45	NA	1	1	1	0	NA	NA	NA	NA	NA	NA	NA	NA	1
NDLVC	15	NA	NA	1	1	0	NA	NA	NA	NA	NA	NA	NA	NA	1
NDLVC	45	45	0	1	1	0	NA	NA	NA	NA	NA	NA	NA	NA	1
NDLVC	40	51	NA	1	1	0	NA	NA	NA	NA	NA	NA	NA	NA	1
NDLVC	39	53	1	1	1	0	NA	NA	NA	NA	NA	NA	NA	NA	1
NDLVC	61	55	1	1	1	0	1	NA	NA	NA	NA	NA	NA	NA	1
NDLVC	55	NA	1	1	1	0	1	NA	NA	NA	NA	NA	NA	NA	NA
NDLVC	60	38	1	1	1	0	1	NA	NA	NA	NA	NA	NA	NA	NA
NDLVC	60	55	NA	1	1	0	1	NA	NA	NA	NA	NA	NA	NA	1
NDLVC	55	49	1	1	1	0	1	NA	NA	0	NA	0	NA	NA	1
NDLVC	45	47	NA	1	0	0	1	NA	NA	1	NA	0	NA	NA	NA
NDLVC	45	34	0	1	1	0	1	NA	NA	0	NA	1	NA	NA	0
NDLVC	60	51	1	1	1	0	1	NA	NA	0	NA	0	NA	NA	NA
NDLVC	65	34	1	1	1	0	1	NA	NA	NA	NA	NA	NA	NA	NA
NDLVC	60	55	0	1	1	1	1	NA	NA	1	NA	0	0	0	NA
NDLVC	45	49	1	1	1	1	1	NA	NA	0	NA	0	NA	NA	NA
NDLVC	60	45	0	1	1	1	1	NA	NA	0	NA	0	0	0	1
NDLVC	45	54	0	1	1	0	0	1	1	1	NA	1	0	0	1
NDLVC	60	53	1	1	1	0	0	NA	NA	0	NA	1	NA	NA	NA
NDLVC	60	49	1	1	1	0	0	NA	NA	1	NA	1	1	1	1
NDLVC	55	32	NA	1	1	1	0	NA	NA	NA	NA	NA	NA	NA	NA
NDLVC	45	49	1	1	0	0	1	NA	NA	1	NA	1	NA	NA	0
NDLVC	60	55	1	1	1	0	1	NA	NA	NA	NA	NA	NA	NA	NA
NDLVC	50	50	0	1	1	0	0	NA	NA	1	NA	0	NA	NA	1
NDLVC	35	50	1	1	1	0	0	NA	NA	0	NA	0	NA	NA	1
NDLVC	30	46	0	1	1	0	1	NA	NA	0	NA	1	1	1	NA
NDLVC	50	49	NA	1	1	1	1	0	1	1	NA	1	1	0	NA
NDLVC	50	53	1	1	1	0	0	NA	NA	0	NA	1	0	1	NA
NDLVC	50	42	1	1	1	0	1	NA	NA	0	NA	0	NA	NA	1
NDLVC	45	37	NA	1	1	1	0	NA	NA	1	NA	1	1	0	0
NDLVC	50	41	NA	1	1	0	1	NA	NA	1	NA	0	NA	NA	NA
NDLVC	50	44	1	1	0	0	1	NA	NA	1	NA	1	NA	NA	NA
NDLVC	37	46	1	1	1	1	1	NA	NA	1	NA	1	0	0	NA
NDLVC	65	30	1	1	1	0	1	NA	NA	0	NA	1	0	0	0
NDLVC	60	31	1	1	1	0	1	NA	NA	NA	NA	NA	NA	NA	NA
NDLVC	55	NA	1	1	1	0	1	NA	NA	0	NA	0	0	0	1
NDLVC	45	48	1	1	1	1	0	NA	NA	1	NA	NA	1	0	NA
NDLVC	55	40	1	1	1	0	1	NA	NA	0	NA	0	0	0	NA
NDLVC	45	55	1	1	0	0	0	NA	NA	1	NA	1	NA	NA	NA
NDLVC	25	53	0	1	1	0	1	NA	NA	1	NA	1	NA	NA	NA
NDLVC	60	42	1	1	0	0	0	NA	NA	1	NA	1	0	0	NA
NDLVC	60	51	1	1	0	0	1	NA	NA	1	NA	0	NA	NA	NA
NDLVC	60	45	1	1	1	0	1	NA	NA	1	NA	0	NA	NA	NA
NDLVC	60	42	1	1	1	1	1	NA	NA	0	NA	0	1	1	NA
NDLVC	60	44	0	1	1	0	1	NA	NA	1	NA	NA	1	0	1
NDLVC	25	41	NA	1	1	1	0	NA	NA	0	NA	1	NA	NA	NA
NDLVC	60	41	0	1	0	0	0	NA	NA	NA	NA	NA	NA	NA	NA
NDLVC	60	53	1	1	1	0	0	NA	NA	0	NA	0	1	0	1
NDLVC	45	55	0	1	1	1	1	NA	NA	1	NA	NA	NA	NA	NA
NDLVC	60	44	NA	1	1	1	1	NA	NA	0	NA	1	NA	NA	NA
NDLVC	40	48	0	1	1	0	0	NA	NA	1	NA	1	NA	NA	NA
NDLVC	60	47	1	1	1	0	1	NA	NA	1	NA	1	NA	NA	NA
NDLVC	45	48	1	1	1	1	1	NA	NA	NA	NA	NA	NA	NA	NA
NDLVC	45	NA	NA	1	1	1	1	NA	NA	NA	NA	NA	NA	NA	NA
NDLVC	60	NA	NA	0	1	0	NA	NA	NA	NA	NA	NA	NA	NA	NA
NDLVC	40	NA	NA	0	0	0	NA	NA	NA	NA	NA	NA	NA	NA	NA
NDLVC	15	59	1	0	0	0	NA	NA	NA	NA	NA	NA	NA	NA	NA
NDLVC	45	NA	NA	0	0	1	NA	NA	NA	NA	NA	NA	NA	NA	1
NDLVC	NA	NA	NA	0	0	0	NA	NA	NA	NA	NA	NA	NA	NA	NA
NDLVC	60	41	1	0	0	0	NA	0	1	0	NA	0	NA	NA	NA
NDLVC	20	50	1	0	0	1	NA	NA	NA	NA	NA	NA	NA	NA	NA
NDLVC	34	48	NA	0	0	0	NA	NA	NA	NA	NA	NA	NA	NA	NA
NDLVC	34	NA	0	0	1	0	NA	NA	NA	NA	NA	NA	NA	NA	NA
NDLVC	45	55	NA	0	0	0	NA	NA	NA	NA	NA	NA	NA	NA	NA
NDLVC	60	43	0	0	0	0	NA	NA	NA	NA	NA	NA	NA	NA	NA
NDLVC	70	NA	NA	0	0	NA	NA	NA	NA	NA	NA	NA	NA	NA	NA
NDLVC	64	NA	1	0	0	0	NA	NA	NA	NA	NA	NA	NA	NA	1
NDLVC	68	NA	0	0	0	0	NA	NA	NA	NA	NA	NA	NA	NA	1
NDLVC	55	44	1	0	0	0	1	NA	NA	NA	NA	NA	NA	NA	1
NDLVC	25	47	0	0	0	0	0	1	0	1	NA	1	0	0	1
NDLVC	60	43	NA	0	0	0	1	NA	NA	1	NA	1	1	0	NA
NDLVC	40	44	NA	0	0	0	0	NA	NA	1	NA	1	NA	NA	NA
NDLVC	NA	NA	1	0	0	0	1	NA	NA	NA	NA	NA	NA	NA	NA
NDLVC	NA	NA	0	0	0	0	0	NA	NA	NA	NA	NA	NA	NA	NA
NDLVC	50	48	NA			NA	NA	NA	NA	NA	NA	NA	NA	NA	NA
NDLVC	NA	NA	NA			NA	NA	NA	NA	NA	NA	NA	NA	NA	NA
NDLVC	NA	NA	NA			NA	NA	NA	NA	NA	NA	NA	NA	NA	NA
NDLVC	NA	NA	NA			NA	NA	NA	NA	NA	NA	NA	NA	NA	NA
NDLVC	NA	NA	NA			NA	NA	NA	NA	NA	NA	NA	NA	NA	NA
NDLVC	NA	NA	NA			NA	NA	NA	NA	NA	NA	NA	NA	NA	NA
NDLVC	NA	NA	NA			NA	NA	NA	NA	NA	NA	NA	NA	NA	NA
NDLVC	NA	NA	NA			NA	NA	NA	NA	NA	NA	NA	NA	NA	NA
NDLVC	NA	NA	NA			NA	NA	NA	NA	NA	NA	NA	NA	NA	NA
NDLVC	NA	NA	NA			NA	NA	NA	NA	NA	NA	NA	NA	NA	NA
NDLVC	NA	NA	NA			NA	0	NA	NA	NA	NA	NA	NA	NA	NA
NDLVC	NA	NA	NA			NA	0	NA	NA	NA	NA	NA	NA	NA	NA
NDLVC	NA	NA	NA			NA	0	NA	NA	NA	NA	NA	NA	NA	NA
NDLVC	NA	NA	NA			NA	0	NA	NA	NA	NA	NA	NA	NA	NA
NDLVC	NA	NA	NA			NA	0	NA	NA	NA	NA	NA	NA	NA	NA
NDLVC	NA	NA	NA			NA	0	NA	NA	NA	NA	NA	NA	NA	NA
NDLVC	NA	NA	NA			NA	0	NA	NA	NA	NA	NA	NA	NA	NA
NDLVC	NA	NA	NA			NA	0	NA	NA	NA	NA	NA	NA	NA	NA
NDLVC	NA	NA	NA			NA	0	NA	NA	NA	NA	NA	NA	NA	NA
NDLVC	NA	NA	NA			NA	0	NA	NA	NA	NA	NA	NA	NA	NA
NDLVC	NA	NA	NA			NA	0	NA	NA	NA	NA	NA	NA	NA	NA
MCM	50	NA	NA	1	1	0	1	1	1	0	1	1	0	0	NA
MCM	60	43	0	1	0	0	0	1	1	0	1	1	NA	NA	NA
MCM	60	37	NA	1	1	0	1	1	0	0	1	1	NA	NA	0
MCM	34	45	NA	0	0	0	1	1	0	0	1	1	NA	NA	0
MCM	60	53	0	0	0	0	1	0	1	0	1	1	NA	NA	NA
MCM	45	52	NA	1	1	1	NA	1	0	0	2	1	0	1	NA
MCM	30	56	NA	1	0	0	0	1	1	1	2	0	NA	NA	NA
MCM	34	63	1	1	1	0	1	1	1	1	2	1	NA	NA	NA
MCM	30	64	0	1	1	0	1	1	1	1	2	1	0	0	NA
MCM	60	44	NA	0	0	0	NA	1	1	1	2	0	NA	NA	1
MCM	61	37	0	1	1	1	NA	1	1	1	3	1	NA	NA	NA
MCM	30	59	NA	1	1	0	1	1	0	1	3	1	NA	NA	NA
MCM	41	53	NA	1	1	NA	0	1	1	1	3	1	NA	NA	1
MCM	34	58	1	1	1	0	0	0	1	1	3	1	NA	NA	NA
MCM	45	NA	1	1	1	1	NA	NA	NA	NA	NA	NA	NA	NA	NA
MCM	34	85	NA	1	1	0	NA	NA	NA	NA	NA	NA	NA	NA	NA
MCM	20	55	NA	1	1	0	NA	NA	NA	NA	NA	NA	NA	NA	NA
MCM	5	68	NA	1	1	0	NA	NA	NA	NA	NA	NA	NA	NA	0
MCM	34	NA	NA	1	1	1	NA	NA	NA	NA	NA	NA	NA	NA	NA
MCM	28	50	0	1	1	0	NA	NA	NA	NA	NA	NA	NA	NA	NA
MCM	30	63	0	1	1	1	NA	NA	NA	NA	NA	NA	NA	NA	NA
MCM	34	65	NA	1	1	0	NA	NA	NA	NA	NA	NA	NA	NA	NA
MCM	20	NA	NA	1	1	0	NA	NA	NA	NA	NA	NA	NA	NA	NA
MCM	60	NA	NA	1	1	0	NA	NA	NA	NA	NA	NA	NA	NA	NA
MCM	34	NA	0	1	1	0	NA	NA	NA	NA	NA	NA	NA	NA	NA
MCM	20	30	NA	1	1	0	NA	NA	NA	1	NA	0	NA	NA	NA
MCM	70	52	1	1	0	0	NA	0	1	0	NA	1	0	0	NA
MCM	35	NA	NA	1	1	0	NA	NA	NA	NA	NA	NA	NA	NA	NA
MCM	40	NA	0	1	1	0	NA	NA	NA	NA	NA	NA	NA	NA	0
MCM	45	45	NA	1	1	0	NA	NA	NA	NA	NA	NA	NA	NA	NA
MCM	45	NA	NA	1	1	0	NA	NA	NA	NA	NA	NA	NA	NA	NA
MCM	35	56	1	1	1	0	NA	NA	NA	NA	NA	NA	NA	NA	NA
MCM	NA	58	1	1	1	0	NA	NA	NA	NA	NA	NA	NA	NA	NA
MCM	30	67	NA	1	1	NA	NA	NA	NA	NA	NA	NA	NA	NA	1
MCM	45	NA	NA	1	1	0	NA	NA	NA	NA	NA	NA	NA	NA	NA
MCM	34	57	1	1	1	0	NA	NA	NA	NA	NA	NA	NA	NA	1
MCM	45	48	1	1	1	1	NA	NA	NA	NA	NA	NA	NA	NA	1
MCM	45	60	1	1	1	0	1	0	1	1	NA	1	0	0	NA
MCM	35	54	1	1	1	0	1	NA	NA	NA	NA	NA	NA	NA	NA
MCM	35	57	1	1	1	0	1	NA	NA	1	NA	1	0	0	NA
MCM	40	50	NA	1	0	0	0	NA	NA	1	NA	NA	0	0	0
MCM	30	56	0	1	0	0	1	NA	NA	NA	NA	NA	NA	NA	NA
MCM	45	67	0	1	1	0	0	NA	NA	1	NA	1	NA	NA	NA
MCM	40	54	NA	1	0	0	1	NA	NA	NA	NA	NA	NA	NA	NA
MCM	44	67	NA	1	0	0	0	0	0	1	NA	1	1	1	NA
MCM	NA	NA	NA	1	1	0	0	NA	NA	NA	NA	NA	NA	NA	NA
MCM	40	45	1	1	1	0	0	NA	NA	1	NA	0	NA	NA	NA
MCM	30	62	0	1	1	0	1	NA	NA	1	NA	0	NA	NA	NA
MCM	30	57	1	1	1	0	0	NA	NA	1	NA	1	NA	NA	NA
MCM	60	44	NA	1	0	0	1	NA	NA	NA	NA	NA	NA	NA	NA
MCM	45	54	NA	1	1	0	1	NA	NA	NA	NA	NA	NA	NA	NA
MCM	25	71	1	1	0	0	1	NA	NA	1	NA	1	NA	NA	NA
MCM	20	57	0	1	1	0	1	0	0	0	NA	1	0	0	NA
MCM	40	56	0	1	0	0	1	NA	NA	1	NA	1	NA	NA	1
MCM	60	44	NA	1	1	0	0	NA	NA	0	NA	0	NA	NA	NA
MCM	35	66	NA	1	0	0	0	NA	NA	1	NA	NA	NA	NA	NA
MCM	35	56	NA	1	1	0	0	NA	NA	0	NA	0	NA	NA	0
MCM	30	53	1	1	0	0	0	NA	NA	1	NA	1	0	0	0
MCM	60	41	NA	1	1	0	1	NA	NA	1	NA	0	NA	NA	1
MCM	50	NA	NA	1	1	0	0	NA	NA	0	NA	1	NA	NA	0
MCM	34	61	0	1	0	0	0	NA	NA	1	NA	0	NA	NA	NA
MCM	45	45	1	1	1	0	1	NA	NA	1	NA	0	1	0	NA
MCM	40	58	NA	1	0	0	1	NA	NA	1	NA	1	NA	NA	1
MCM	40	62	0	1	1	0	1	NA	NA	1	NA	1	0	1	0
MCM	34	58	NA	1	0	0	1	NA	NA	NA	NA	NA	0	0	NA
MCM	60	47	0	1	1	0	1	NA	NA	0	NA	1	NA	NA	NA
MCM	NA	NA	NA	1	1	1	1	NA	NA	1	NA	1	NA	NA	NA
MCM	40	48	1	1	1	1	1	1	1	0	NA	0	NA	NA	NA
MCM	55	28	NA	0	0	0	NA	NA	NA	NA	NA	NA	NA	NA	NA
MCM	25	62	1	0	0	0	NA	NA	NA	NA	NA	NA	NA	NA	NA
MCM	20	70	0	0	0	0	NA	NA	NA	NA	NA	NA	NA	NA	NA
MCM	15	67	0	0	0	0	NA	NA	NA	1	NA	0	NA	NA	NA
MCM	20	NA	NA	0	0	0	NA	NA	NA	NA	NA	NA	NA	NA	NA
MCM	34	70	NA	0	0	0	NA	NA	NA	NA	NA	NA	NA	NA	NA
MCM	10	75	NA	0	1	0	NA	NA	NA	NA	NA	NA	NA	NA	NA
MCM	60	42	NA	0	0	0	NA	NA	NA	NA	NA	NA	NA	NA	0
MCM	45	44	NA	0	0	0	NA	NA	NA	NA	NA	NA	NA	NA	NA
MCM	30	NA	NA	0	0	0	NA	NA	NA	NA	NA	NA	NA	NA	NA
MCM	35	NA	NA	0	0	0	NA	NA	NA	NA	NA	NA	NA	NA	NA
MCM	55	45	0	0	0	NA	NA	NA	NA	0	NA	0	NA	NA	NA
MCM	60	20	0	0	0	0	NA	NA	NA	NA	NA	NA	NA	NA	0
MCM	20	NA	0	0	0	0	NA	NA	NA	NA	NA	1	0	0	NA
MCM	60	45	1	0	0	0	0	NA	NA	1	NA	0	NA	NA	1
MCM	35	NA	1	0	0	0	1	NA	NA	0	NA	1	1	0	NA
MCM	25	55	0	0	1	0	1	NA	NA	0	NA	0	NA	NA	1
MCM	55	47	NA	0	0	0	0	NA	NA	1	NA	0	NA	NA	1
MCM	50	NA	1	0	0	0	0	NA	NA	NA	NA	NA	0	0	0
MCM	60	52	NA	0	0	0	1	NA	NA	1	NA	0	NA	NA	NA
MCM	35	50	1	0	0	0	0	NA	NA	1	NA	0	0	0	NA
MCM	40	43	1	0	0	0	1	NA	NA	0	NA	0	NA	NA	1
MCM	25	66	NA	0	0	NA	0	NA	NA	1	NA	1	NA	NA	NA
MCM	30	50	NA	0	0	0	0	NA	NA	NA	NA	NA	NA	NA	NA
MCM	NA	NA	NA			NA	1	NA	NA	NA	NA	NA	NA	NA	NA
MCM	60	NA	NA			NA	1	NA	NA	NA	NA	NA	NA	NA	NA
MCM	NA	NA	NA			NA	0	NA	NA	NA	NA	NA	NA	NA	NA
HCM	34	59	NA	1	0	0	0	1	1	0	1	1	NA	NA	NA
HCM	45	43	1	1	1	0	1	1	1	1	2	0	NA	NA	NA
HCM	60	50	NA	0	0	0	1	1	0	1	2	0	1	0	1
HCM	45	51	1	0	0	0	0	1	1	1	2	1	NA	NA	NA
HCM	40	45	NA	0	0	0	0	1	1	1	2	1	0	0	0
HCM	34	73	1	0	0	0	1	1	1	1	2	1	1	1	NA
HCM	55	39	0	1	0	0	1	0	1	1	3	1	NA	NA	NA
HCM	70	34	NA	1	1	0	1	1	1	1	3	1	NA	NA	0
HCM	60	44	1	1	0	0	1	1	1	1	3	0	NA	NA	NA
HCM	20	71	1	0	0	0	1	0	1	1	3	1	NA	NA	NA
HCM	55	35	NA	0	0	0	0	1	1	1	3	1	NA	NA	NA
HCM	45	39	0	0	0	0	0	1	1	1	3	1	NA	NA	NA
HCM	55	NA	0	1	0	1	NA	NA	NA	NA	NA	NA	NA	NA	NA
HCM	34	NA	0	1	1	NA	NA	NA	NA	NA	NA	NA	NA	NA	1
HCM	60	43	1	1	1	0	1	NA	NA	NA	NA	NA	NA	NA	NA
HCM	60	43	0	1	1	0	0	NA	NA	NA	NA	NA	NA	NA	NA
HCM	NA	NA	1	1	1	0	1	NA	NA	NA	NA	NA	NA	NA	NA
HCM	50	41	1	1	0	0	1	NA	NA	1	NA	0	NA	NA	NA
HCM	60	25	NA	1	0	0	1	NA	NA	NA	NA	NA	NA	NA	NA
HCM	20	56	NA	0	0	0	NA	NA	NA	NA	NA	NA	NA	NA	NA
HCM	60	52	NA	0	0	0	NA	NA	NA	NA	NA	0	1	0	NA
HCM	60	NA	1	0	0	0	NA	NA	NA	NA	NA	NA	NA	NA	NA
HCM	60	37	NA	0	0	0	1	NA	NA	0	NA	1	0	1	NA
DCM	19	61	1	1	0	0	NA	0	1	1	1	1	NA	NA	NA
DCM	55	57	0	1	1	0	NA	1	1	0	1	1	NA	NA	NA
DCM	NA	NA	1	1	0	0	NA	0	1	0	1	1	NA	NA	NA
DCM	50	58	NA	1	1	0	1	0	1	0	1	0	NA	NA	NA
DCM	30	59	1	1	1	0	1	1	1	0	1	1	NA	NA	NA
DCM	25	58	0	1	1	0	1	0	1	0	1	0	NA	NA	1
DCM	34	61	1	1	1	0	0	0	1	1	1	1	NA	NA	NA
DCM	55	58	0	1	1	1	0	1	1	1	1	0	NA	NA	1
DCM	19	80	NA	1	1	0	0	0	1	1	1	1	1	0	NA
DCM	NA	NA	NA	0	0	NA	NA	1	0	0	1	1	NA	NA	NA
DCM	NA	NA	NA	0	0	NA	NA	1	1	0	1	1	NA	NA	NA
DCM	34	NA	NA	0	0	NA	NA	1	1	0	1	0	NA	NA	NA
DCM	25	64	0	0	0	0	1	1	1	1	1	1	NA	NA	NA
DCM	20	73	0	0	0	0	1	1	0	0	1	0	1	1	NA
DCM	30	59	1	1	1	0	NA	0	1	1	2	1	NA	NA	NA
DCM	51	56	1	1	1	0	NA	1	0	0	2	1	NA	NA	NA
DCM	30	68	0	1	1	0	NA	0	1	1	2	1	NA	NA	NA
DCM	15	75	1	1	0	0	NA	0	1	1	2	0	NA	NA	NA
DCM	30	56	NA	1	1	0	1	1	1	1	2	1	NA	NA	NA
DCM	20	61	1	1	1	0	1	1	1	1	2	1	NA	NA	NA
DCM	25	69	1	1	1	0	1	0	1	1	2	1	NA	NA	NA
DCM	25	65	0	1	1	0	0	0	0	0	2	1	1	0	NA
DCM	50	60	0	1	1	0	1	1	1	1	2	1	NA	NA	NA
DCM	28	57	0	1	1	0	0	0	1	1	2	1	1	0	NA
DCM	60	61	1	1	1	1	0	1	1	1	2	1	NA	NA	1
DCM	34	67	1	1	1	0	1	1	0	1	2	1	NA	NA	1
DCM	35	58	NA	1	0	0	0	0	1	1	2	1	NA	NA	1
DCM	20	72	NA	1	0	0	1	1	0	1	2	1	0	0	NA
DCM	60	56	0	1	1	0	1	0	0	1	2	0	1	0	NA
DCM	34	63	NA	1	0	0	0	1	1	1	2	1	NA	NA	0
DCM	30	58	1	1	1	0	0	0	0	1	2	1	NA	NA	NA
DCM	25	63	1	1	1	0	1	1	1	1	2	1	NA	NA	NA
DCM	32	59	NA	1	1	0	1	1	0	1	2	1	NA	NA	NA
DCM	40	68	NA	1	1	0	0	1	0	1	2	1	NA	NA	1
DCM	60	60	1	1	1	0	0	0	1	1	2	1	NA	NA	1
DCM	34	67	NA	1	1	1	0	1	1	1	2	1	1	0	0
DCM	35	60	NA	1	1	1	1	0	0	1	2	1	NA	NA	1
DCM	40	66	NA	1	1	0	1	1	1	1	2	1	NA	NA	0
DCM	34	57	NA	0	0	0	NA	1	1	1	2	1	0	0	NA
DCM	34	58	1	0	0	0	NA	0	1	1	2	1	NA	NA	NA
DCM	34	59	NA	0	0	NA	NA	1	1	0	2	0	NA	NA	NA
DCM	34	73	NA	0	0	0	NA	0	0	1	2	0	NA	NA	NA
DCM	48	62	NA	0	0	0	0	0	1	1	2	1	NA	NA	NA
DCM	30	NA	0	0	0	0	1	1	1	1	2	1	NA	NA	NA
DCM	34	NA	0	0	0	0	1	0	1	0	2	1	NA	NA	1
DCM	20	74	1	1	1	0	NA	1	1	1	3	1	NA	NA	0
DCM	45	56	0	1	1	0	NA	1	0	1	3	1	NA	NA	NA
DCM	27	56	1	1	1	0	NA	1	1	1	3	1	NA	NA	NA
DCM	47	57	1	1	1	0	NA	0	1	1	3	1	NA	NA	NA
DCM	40	64	1	1	1	0	1	0	1	1	3	1	NA	NA	NA
DCM	34	59	0	1	1	0	1	1	1	1	3	1	NA	NA	1
DCM	34	59	NA	1	1	0	0	1	1	1	3	1	NA	NA	0
DCM	15	67	1	1	1	1	0	0	1	1	3	1	NA	NA	1
DCM	20	68	1	1	1	0	0	0	1	1	3	1	NA	NA	NA
DCM	34	60	1	1	1	0	1	0	1	0	3	0	NA	NA	NA
DCM	25	77	1	1	1	0	0	0	1	1	3	1	NA	NA	1
DCM	35	67	0	1	1	1	0	0	1	1	3	1	NA	NA	1
DCM	34	62	NA	1	1	0	0	1	0	1	3	1	NA	NA	NA
DCM	34	66	1	1	1	0	0	1	1	1	3	1	NA	NA	0
DCM	34	62	NA	1	1	1	1	0	0	1	3	1	NA	NA	0
DCM	34	61	0	1	1	0	0	1	1	1	3	1	NA	NA	NA
DCM	34	62	NA	1	1	0	0	0	1	1	3	1	NA	NA	1
DCM	30	56	1	1	1	0	0	0	1	1	3	1	NA	NA	1
DCM	34	80	0	0	0	0	NA	0	0	1	3	1	NA	NA	NA
DCM	50	57	NA	0	0	0	NA	1	1	1	3	1	NA	NA	1
DCM	20	68	1	0	0	0	0	1	1	1	3	1	NA	NA	NA
DCM	18	56	0	0	0	0	1	0	1	1	3	1	NA	NA	NA
DCM	34	73	0	0	0	0	0	0	1	1	3	1	NA	NA	NA
DCM	45	59	1	0	0	0	0	1	1	1	3	1	NA	NA	0
DCM	45	60	NA	0	0	NA	0	NA	1	1	3	NA	NA	NA	NA
DCM	11	57	NA	1	1	1	NA	NA	NA	NA	NA	NA	NA	NA	1
DCM	15	58	NA	1	1	1	NA	NA	NA	NA	NA	NA	NA	NA	0
DCM	40	65	1	1	1	0	NA	0	1	1	NA	0	NA	NA	NA
DCM	34	84	NA	1	1	1	NA	NA	NA	NA	NA	NA	NA	NA	NA
DCM	28	56	0	1	1	0	NA	NA	NA	NA	NA	NA	NA	NA	0
DCM	20	62	NA	1	1	1	NA	NA	NA	NA	NA	NA	NA	NA	NA
DCM	25	62	0	1	1	1	NA	NA	NA	NA	NA	NA	NA	NA	0
DCM	15	56	1	1	1	0	NA	NA	NA	NA	NA	NA	NA	NA	NA
DCM	25	58	NA	1	1	0	NA	NA	NA	0	NA	0	NA	NA	NA
DCM	10	68	1	1	1	0	NA	NA	NA	1	NA	1	NA	NA	NA
DCM	60	58	1	1	1	0	NA	NA	NA	NA	NA	NA	NA	NA	NA
DCM	20	67	1	1	1	0	NA	NA	NA	NA	NA	NA	NA	NA	NA
DCM	34	56	1	1	1	0	NA	NA	NA	NA	NA	NA	NA	NA	NA
DCM	10	72	NA	1	1	0	NA	NA	NA	NA	NA	NA	NA	NA	NA
DCM	34	66	1	1	1	0	NA	NA	NA	NA	NA	NA	NA	NA	0
DCM	30	60	NA	1	1	0	NA	NA	NA	NA	NA	NA	NA	NA	NA
DCM	15	61	NA	1	1	0	NA	NA	NA	NA	NA	NA	NA	NA	1
DCM	25	72	0	1	1	0	NA	NA	NA	NA	NA	NA	NA	NA	NA
DCM	50	56	NA	1	1	1	NA	NA	NA	NA	NA	NA	NA	NA	NA
DCM	34	58	0	1	1	0	NA	NA	NA	NA	NA	NA	NA	NA	NA
DCM	35	64	0	1	1	0	NA	NA	NA	NA	NA	NA	NA	NA	NA
DCM	20	70	1	1	1	0	NA	NA	NA	NA	NA	NA	NA	NA	NA
DCM	15	60	NA	1	1	1	NA	NA	NA	NA	NA	NA	NA	NA	NA
DCM	30	56	1	1	1	0	NA	NA	NA	NA	NA	NA	NA	NA	1
DCM	40	62	NA	1	0	0	NA	NA	NA	0	NA	1	NA	NA	NA
DCM	45	63	0	1	1	1	NA	NA	NA	NA	NA	NA	NA	NA	1
DCM	20	60	NA	1	1	NA	NA	NA	NA	NA	NA	NA	NA	NA	NA
DCM	40	57	0	1	1	NA	NA	0	1	0	NA	0	0	0	NA
DCM	35	57	NA	1	1	1	NA	NA	NA	0	NA	0	NA	NA	NA
DCM	35	70	NA	1	1	0	NA	1	1	0	NA	0	NA	NA	NA
DCM	40	65	NA	1	1	NA	NA	0	1	0	NA	0	NA	NA	NA
DCM	10	62	0	1	1	1	NA	NA	NA	NA	NA	NA	NA	NA	0
DCM	25	76	NA	1	1	0	NA	NA	NA	NA	NA	NA	NA	NA	0
DCM	25	63	NA	1	1	0	NA	NA	NA	NA	NA	NA	NA	NA	NA
DCM	25	75	NA	1	1	0	NA	NA	NA	NA	NA	NA	NA	NA	NA
DCM	30	70	1	1	1	0	NA	NA	NA	NA	NA	NA	NA	NA	0
DCM	34	59	1	1	1	1	NA	NA	NA	NA	NA	NA	NA	NA	NA
DCM	35	56	1	1	1	1	NA	NA	NA	NA	NA	NA	NA	NA	1
DCM	40	64	1	1	1	0	NA	NA	NA	NA	NA	NA	NA	NA	1
DCM	40	60	NA	1	1	0	NA	NA	NA	NA	NA	NA	NA	NA	NA
DCM	55	57	1	1	1	0	NA	NA	NA	NA	NA	NA	NA	NA	NA
DCM	20	67	NA	1	1	0	NA	NA	NA	NA	NA	NA	NA	NA	NA
DCM	25	57	NA	1	0	0	NA	NA	NA	NA	NA	NA	NA	NA	NA
DCM	30	NA	1	1	0	0	NA	NA	NA	1	NA	0	0	0	NA
DCM	NA	NA	NA	1	1	0	NA	NA	NA	NA	NA	NA	NA	NA	NA
DCM	20	62	0	1	1	0	NA	NA	NA	1	NA	1	0	0	NA
DCM	15	56	0	1	0	0	NA	NA	NA	NA	NA	NA	NA	NA	NA
DCM	25	58	1	1	1	1	NA	NA	NA	NA	NA	NA	NA	NA	NA
DCM	25	64	0	1	1	0	NA	NA	NA	NA	NA	NA	NA	NA	NA
DCM	30	65	1	1	1	0	NA	NA	NA	1	NA	1	NA	NA	NA
DCM	30	68	0	1	0	0	NA	NA	NA	NA	NA	NA	NA	NA	NA
DCM	34	56	0	1	1	0	NA	NA	NA	NA	NA	NA	NA	NA	NA
DCM	35	58	1	1	1	0	NA	NA	NA	NA	NA	NA	NA	NA	1
DCM	40	60	0	1	1	0	NA	NA	NA	NA	NA	NA	NA	NA	NA
DCM	60	59	NA	1	1	0	NA	NA	NA	NA	NA	NA	NA	NA	NA
DCM	34	NA	NA	1	1	0	NA	NA	NA	NA	NA	NA	NA	NA	NA
DCM	30	57	1	1	1	1	NA	NA	NA	NA	NA	NA	NA	NA	1
DCM	33	70	1	1	1	0	1	NA	NA	1	NA	0	1	1	NA
DCM	34	62	1	1	1	0	1	NA	NA	NA	NA	NA	NA	NA	NA
DCM	25	69	1	1	1	0	0	1	1	1	NA	1	0	0	NA
DCM	35	64	1	1	1	0	1	NA	NA	NA	NA	NA	NA	NA	NA
DCM	30	63	NA	1	0	0	1	NA	NA	1	NA	1	1	0	NA
DCM	45	60	0	1	1	1	1	NA	NA	1	NA	0	0	1	NA
DCM	35	57	NA	1	1	1	0	NA	NA	0	NA	1	NA	NA	NA
DCM	30	68	1	1	1	0	1	NA	NA	NA	NA	NA	NA	NA	1
DCM	55	58	NA	1	0	0	1	NA	NA	0	NA	1	NA	NA	1
DCM	30	63	0	1	1	0	1	NA	NA	NA	NA	NA	NA	NA	1
DCM	NA	NA	0	1	0	0	1	NA	NA	NA	NA	NA	NA	NA	NA
DCM	15	71	1	1	1	0	1	NA	NA	1	NA	1	NA	NA	NA
DCM	30	65	1	1	1	1	1	NA	NA	NA	NA	NA	NA	NA	NA
DCM	30	57	1	1	1	0	1	0	0	1	NA	1	1	0	0
DCM	45	61	1	1	1	0	0	NA	NA	0	NA	NA	1	0	NA
DCM	25	57	NA	1	1	0	1	NA	NA	NA	NA	NA	NA	NA	1
DCM	30	73	1	1	0	0	0	NA	NA	0	NA	1	0	0	NA
DCM	60	NA	1	1	1	0	1	NA	NA	NA	NA	NA	NA	NA	NA
DCM	35	59	1	1	1	0	1	NA	NA	0	NA	1	NA	NA	NA
DCM	30	63	1	1	1	0	0	NA	NA	0	NA	0	NA	NA	NA
DCM	55	59	1	1	0	0	1	NA	NA	1	NA	0	NA	NA	1
DCM	25	78	1	1	1	0	1	NA	NA	0	NA	1	0	0	NA
DCM	45	60	0	1	0	0	0	NA	NA	NA	NA	NA	NA	NA	NA
DCM	40	62	NA	1	1	0	1	NA	NA	NA	NA	NA	NA	NA	NA
DCM	55	56	0	1	0	0	1	NA	NA	0	NA	1	NA	NA	NA
DCM	34	58	NA	1	1	1	0	NA	NA	NA	NA	NA	NA	NA	NA
DCM	45	57	0	1	1	0	1	NA	NA	1	NA	1	NA	NA	1
DCM	41	56	1	1	1	0	1	NA	NA	1	NA	1	NA	NA	NA
DCM	10	70	NA	1	1	0	1	NA	NA	NA	NA	NA	NA	NA	NA
DCM	35	60	1	1	1	0	0	NA	NA	1	NA	1	NA	NA	1
DCM	30	68	NA	1	0	0	1	NA	NA	1	NA	1	NA	NA	1
DCM	40	57	0	1	0	0	0	NA	NA	1	NA	0	NA	NA	NA
DCM	25	56	0	1	1	0	1	NA	NA	0	NA	0	NA	NA	NA
DCM	25	61	0	1	1	0	1	NA	NA	NA	NA	NA	NA	NA	NA
DCM	25	64	1	1	1	1	1	NA	NA	1	NA	NA	NA	NA	1
DCM	34	60	0	1	1	1	0	NA	NA	1	NA	1	0	0	NA
DCM	30	63	1	1	1	NA	1	NA	NA	1	NA	0	0	1	NA
DCM	25	66	NA	1	1	0	1	1	0	0	NA	0	0	0	1
DCM	30	60	NA	1	0	0	1	NA	NA	0	NA	1	0	0	1
DCM	45	56	0	1	1	0	1	0	1	0	NA	0	0	1	NA
DCM	35	58	1	1	1	0	1	NA	NA	1	NA	0	NA	NA	NA
DCM	30	57	1	1	1	0	0	NA	NA	0	NA	1	NA	NA	NA
DCM	30	62	0	1	1	0	0	NA	NA	1	NA	1	0	1	1
DCM	15	62	NA	1	1	1	1	NA	NA	0	NA	0	NA	NA	1
DCM	15	NA	1	0	0	0	NA	NA	NA	NA	NA	NA	NA	NA	NA
DCM	34	75	1	0	0	0	NA	NA	NA	NA	NA	NA	NA	NA	NA
DCM	25	67	NA	0	0	0	NA	NA	NA	NA	NA	NA	NA	NA	NA
DCM	35	60	NA	0	0	0	NA	NA	NA	NA	NA	NA	NA	NA	NA
DCM	35	58	0	0	0	0	NA	NA	NA	NA	NA	NA	NA	NA	NA
DCM	40	66	NA	0	0	0	NA	NA	NA	NA	NA	NA	NA	NA	NA
DCM	NA	NA	NA	0	0	0	NA	NA	NA	NA	NA	NA	NA	NA	NA
DCM	35	69	0	0	0	NA	NA	1	0	0	NA	0	NA	NA	NA
DCM	23	68	1	0	0	0	NA	0	1	1	NA	0	NA	NA	1
DCM	15	67	NA	0	1	0	NA	1	1	0	NA	0	NA	NA	NA
DCM	45	NA	NA	0	0	0	NA	NA	NA	NA	NA	NA	NA	NA	NA
DCM	NA	NA	NA	0	0	0	NA	NA	NA	NA	NA	NA	NA	NA	0
DCM	NA	NA	NA	0	0	0	NA	NA	NA	NA	NA	NA	NA	NA	0
DCM	20	67	1	0	0	0	NA	NA	NA	NA	NA	NA	NA	NA	NA
DCM	25	65	NA	0	0	0	NA	NA	NA	NA	NA	NA	NA	NA	NA
DCM	30	72	0	0	0	0	NA	NA	NA	NA	NA	NA	NA	NA	NA
DCM	34	68	NA	0	0	0	NA	NA	NA	NA	NA	NA	NA	NA	NA
DCM	40	NA	NA	0	0	0	NA	NA	NA	NA	NA	NA	NA	NA	NA
DCM	45	NA	0	0	0	0	NA	NA	NA	NA	NA	NA	NA	NA	0
DCM	20	61	1	0	0	0	NA	NA	NA	NA	NA	NA	NA	NA	NA
DCM	20	59	NA	0	0	0	NA	NA	NA	1	NA	1	1	1	NA
DCM	35	63	1	0	0	0	NA	NA	NA	NA	NA	NA	NA	NA	NA
DCM	25	64	1	0	0	0	NA	NA	NA	NA	NA	NA	NA	NA	1
DCM	34	61	1	0	0	0	0	NA	NA	0	NA	0	NA	NA	0
DCM	25	62	0	0	0	NA	1	NA	NA	0	NA	0	0	1	0
DCM	40	64	1	0	0	0	1	NA	NA	NA	NA	NA	NA	NA	0
DCM	50	75	NA	0	0	0	0	NA	NA	1	NA	0	NA	NA	NA
DCM	45	57	0	0	0	0	1	NA	NA	0	NA	1	NA	NA	1
DCM	30	73	0	0	0	0	1	NA	NA	NA	NA	NA	NA	NA	1
DCM	34	59	NA	0	0	0	0	0	1	0	NA	0	NA	NA	NA
DCM	36	57	0			NA	NA	NA	NA	NA	NA	NA	NA	NA	1
DCM	NA	NA	NA			NA	NA	NA	NA	NA	NA	NA	NA	NA	NA
DCM	NA	NA	NA			NA	NA	NA	NA	NA	NA	NA	NA	NA	NA
DCM	NA	NA	NA			NA	NA	NA	NA	NA	NA	NA	NA	NA	NA
DCM	NA	NA	NA			NA	NA	NA	NA	NA	NA	NA	NA	NA	NA
DCM	NA	NA	NA			NA	NA	NA	NA	NA	NA	NA	NA	NA	NA
DCM	NA	NA	NA			NA	NA	NA	NA	NA	NA	NA	NA	NA	NA
DCM	NA	NA	NA			NA	NA	NA	NA	NA	NA	NA	NA	NA	NA
DCM	NA	NA	NA			NA	NA	NA	NA	NA	NA	NA	NA	NA	NA
DCM	NA	NA	NA			NA	NA	NA	NA	NA	NA	NA	NA	NA	NA
DCM	NA	NA	NA			NA	NA	NA	NA	NA	NA	NA	NA	NA	NA
DCM	NA	NA	NA			NA	NA	NA	NA	NA	NA	NA	NA	NA	NA
DCM	NA	NA	NA			NA	NA	NA	NA	NA	NA	NA	NA	NA	NA
DCM	NA	NA	NA			NA	NA	NA	NA	NA	NA	NA	NA	NA	NA
DCM	NA	NA	NA			NA	NA	NA	NA	NA	NA	NA	NA	NA	NA
DCM	NA	NA	NA			NA	0	NA	NA	NA	NA	NA	NA	NA	NA
DCM	NA	NA	NA			NA	0	NA	NA	NA	NA	NA	NA	NA	NA
DCM	NA	NA	NA			NA	0	NA	NA	NA	NA	NA	NA	NA	NA
DCM	NA	NA	NA			NA	0	NA	NA	NA	NA	NA	NA	NA	NA
DCM	NA	NA	NA			NA	0	NA	NA	NA	NA	NA	NA	NA	NA
DCM	NA	NA	NA			NA	0	NA	NA	NA	NA	NA	NA	NA	NA
DCM	NA	NA	NA			NA	0	NA	NA	NA	NA	NA	NA	NA	NA
DCM	NA	NA	NA			NA	0	NA	NA	NA	NA	NA	NA	NA	NA
DCM	NA	NA	NA			NA	0	NA	NA	NA	NA	NA	NA	NA	NA
DCM	NA	NA	NA			NA	0	NA	NA	NA	NA	NA	NA	NA	NA
DCM	NA	NA	NA			NA	0	NA	NA	NA	NA	NA	NA	NA	NA
DCM	NA	NA	NA			NA	0	NA	NA	NA	NA	NA	NA	NA	NA
DCM	NA	NA	NA			NA	0	NA	NA	NA	NA	NA	NA	NA	NA
DCM	NA	NA	NA			NA	0	NA	NA	NA	NA	NA	NA	NA	NA
DCM	NA	NA	NA			NA	0	NA	NA	NA	NA	NA	NA	NA	NA
DCM	NA	NA	NA			NA	0	NA	NA	NA	NA	NA	NA	NA	NA
DCM	NA	NA	NA			NA	0	NA	NA	NA	NA	NA	NA	NA	NA
DCM	NA	NA	NA			NA	0	NA	NA	NA	NA	NA	NA	NA	NA
DCM	NA	NA	NA			NA	0	NA	NA	NA	NA	NA	NA	NA	NA
DCM	NA	NA	NA			NA	0	NA	NA	NA	NA	NA	NA	NA	NA
DCM	NA	NA	NA			NA	0	NA	NA	NA	NA	NA	NA	NA	NA
DCM	NA	NA	NA			NA	0	NA	NA	NA	NA	NA	NA	NA	NA
DCM	NA	NA	NA			NA	0	NA	NA	NA	NA	NA	NA	NA	NA
DCM	NA	NA	NA			NA	0	NA	NA	NA	NA	NA	NA	NA	NA
DCM	NA	NA	NA			NA	0	NA	NA	NA	NA	NA	NA	NA	NA
DCM	NA	NA	NA			NA	0	NA	NA	NA	NA	NA	NA	NA	NA
DCM	NA	NA	NA			NA	0	NA	NA	NA	NA	NA	NA	NA	NA
DCM	NA	NA	NA			NA	0	NA	NA	NA	NA	NA	NA	NA	NA
DCM	NA	NA	NA			NA	0	NA	NA	NA	NA	NA	NA	NA	NA
DCM	NA	NA	NA			NA	0	NA	NA	NA	NA	NA	NA	NA	NA
ACM	55	47	NA	1	0	0	1	0	0	0	1	0	1	0	NA
ACM	50	NA	1	1	1	0	0	0	1	1	2	1	NA	NA	1
ACM	27	70	NA	0	1	0	0	0	1	1	2	1	NA	NA	1
ACM	60	43	1	1	1	0	1	1	1	1	3	1	NA	NA	NA
ACM	34	NA	NA	1	1	0	NA	NA	NA	NA	NA	NA	NA	NA	NA
ACM	55	NA	1	1	0	0	NA	NA	NA	NA	NA	NA	NA	NA	NA
ACM	55	NA	1	1	1	0	NA	NA	NA	NA	NA	NA	NA	NA	NA
ACM	50	44	0	1	1	NA	1	NA	NA	0	NA	0	NA	NA	NA
ACM	50	47	0	1	1	0	1	NA	NA	0	NA	0	NA	NA	NA
ACM	60	42	0	0	0	0	NA	NA	NA	NA	NA	NA	NA	NA	NA
ACM	60	55	1	0	0	0	1	NA	NA	NA	NA	NA	NA	NA	NA
	NA	NA	NA			NA	NA	NA	NA	NA	NA	NA	NA	NA	NA
	NA	NA	NA			NA	NA	NA	NA	NA	NA	NA	NA	NA	NA
	NA	NA	NA			NA	NA	NA	NA	NA	NA	NA	NA	NA	NA
	NA	NA	NA			NA	NA	NA	NA	NA	NA	NA	NA	NA	NA
	NA	NA	NA			NA	NA	NA	NA	NA	NA	NA	NA	NA	NA
