# Supplementary material for: Endomyocardial Gremlin-1 is associated with structural remodeling and adverse clinical outcomes in non-ischemic cardiomyopathy
Source: Commun Med (Lond). 2026 Jul 2;6:373. doi: 10.1038/s43856-026-01762-9 (PMC13328730; doi:10.1038/s43856-026-01762-9)
Supplement: Supplementary file 8 — Supplementary Data 5 [file 43856_2026_1762_MOESM8_ESM.xlsx]

## Sheet: SourceData
Phenotype	Gremlin-1 High	Follow Up Duration (d)	ABCB1	ABL1	ADA	AHR	AICDA	AIRE	APP	ARG1	ARG2	ARHGDIB	ATG10	ATG12	ATG16L1	ATG5	ATG7	ATM	B2M	B3GAT1	BATF	BATF3	BAX	BCAP31	BCL10	BCL2	BCL2L11	BCL3	BCL6	BID	BLNK	BST1	BST2	BTK	BTLA	C14orf166	C1QA	C1QB	C1QBP	C1R	C1S	C2	C3	C4A_B	C4BPA	C5	C6	C7	C8A
DCM	0	2169	26.28	99.63	32.84	116.05	12.04	27.37	701.77	8.76	7.66	82.11	14.23	19.71	36.13	51.46	36.13	30.65	1453.9	7.66	6.57	22.99	71.16	86.49	74.45	38.32	16.42	54.74	87.58	16.42	10.95	20.8	60.21	15.33	10.95	396.32	44.89	44.89	262.75	140.14	135.76	17.52	62.4	81.02	8.76	26.28	215.68	388.66	19.71
NDLVC	NA	NA	84.55	97.9	111.25	155.76	62.3	115.7	489.52	17.8	17.8	191.36	40.05	66.75	115.7	35.6	71.2	93.45	307.06	44.5	53.4	44.5	89	66.75	120.15	84.55	44.5	80.1	75.65	71.2	44.5	31.15	53.4	35.6	75.65	315.96	66.75	133.51	173.56	102.35	71.2	57.85	57.85	160.21	71.2	75.65	222.51	511.77	53.4
DCM	1	218	29.15	97.72	53.15	113.15	18.86	39.43	733.78	12	1.71	87.44	34.29	22.29	24	49.72	49.72	41.15	1692.15	13.72	3.43	36	82.29	84.01	63.43	25.72	15.43	29.15	78.86	18.86	15.43	22.29	49.72	18.86	39.43	372.03	106.3	121.73	279.45	229.73	157.73	32.57	63.43	60.01	12	29.15	353.17	586.34	10.29
NDLVC	1	1262	30.36	96.51	45	127.96	2.17	14.1	726	10.84	8.13	238.02	24.94	17.35	40.12	42.29	59.1	18.98	3158.85	3.8	12.47	30.36	111.69	108.98	78.62	55.3	14.64	56.93	140.97	5.96	8.13	28.19	147.48	14.64	14.1	331.28	418.58	710.28	161.03	412.61	264.59	71.57	81.33	235.86	4.88	17.89	300.38	618.65	7.59
NDLVC	NA	NA	119.59	95.68	137.53	107.64	71.76	119.59	245.17	77.74	29.9	143.51	35.88	149.49	83.72	89.7	113.62	95.68	233.21	35.88	53.82	47.84	107.64	71.76	179.39	53.82	35.88	137.53	89.7	95.68	53.82	53.82	83.72	65.78	89.7	257.13	113.62	137.53	161.45	41.86	35.88	83.72	23.92	215.27	95.68	149.49	245.17	83.72	77.74
MCM	1	2067	36.97	95.49	32.86	143.75	10.27	20.54	699.26	10.27	7.19	77.01	33.88	16.43	48.26	67.77	40.05	15.4	1883.18	5.13	7.19	18.48	99.6	80.09	58.53	42.1	10.27	58.53	67.77	8.21	6.16	22.59	123.22	13.35	18.48	406.62	102.68	145.81	224.87	174.56	166.34	19.51	113.98	82.15	4.11	18.48	214.6	682.83	9.24
NDLVC	1	2762	45.72	95.25	53.34	80.01	38.1	72.39	449.56	19.05	11.43	91.44	30.48	49.53	53.34	49.53	49.53	72.39	1215.33	22.86	11.43	30.48	76.2	83.82	80.01	57.15	34.29	45.72	80.01	30.48	49.53	22.86	30.48	41.91	57.15	373.36	83.82	68.58	316.22	121.91	129.53	53.34	64.77	102.87	38.1	68.58	213.35	521.95	22.86
NDLVC	NA	58	35.25	95.24	40.5	129.73	6	27	899.89	4.5	6.75	79.49	20.25	20.25	47.99	53.24	47.99	35.25	1937.76	8.25	7.5	21.75	80.99	93.74	65.99	36.75	15.75	47.99	101.24	13.5	7.5	24.75	74.99	13.5	11.25	496.44	54.74	65.99	297.71	228.72	171.73	13.5	153.73	68.24	12.75	18.75	108.74	413.2	13.5
NDLVC	NA	NA	60.6	95.23	37.51	103.88	17.31	57.71	476.13	28.86	14.43	176.02	49.06	66.37	75.03	54.83	80.8	51.94	429.96	11.54	14.43	46.17	132.74	66.37	109.65	98.11	28.86	135.62	66.37	49.06	23.08	25.97	57.71	23.08	46.17	245.28	63.48	75.03	193.34	95.23	49.06	34.63	31.74	115.42	20.2	80.8	279.91	372.25	37.51
NDLVC	0	2625	21.66	94.89	31.97	115.51	8.25	8.25	592.01	5.16	2.06	87.67	31.97	7.22	34.04	21.66	39.19	12.38	1229.4	5.16	5.16	12.38	70.13	77.35	55.69	44.35	11.35	35.07	83.54	5.16	2.06	15.47	84.57	5.16	6.19	322.82	74.26	62.91	216.59	112.42	105.2	7.22	92.82	51.57	8.25	9.28	167.08	693.08	12.38
DCM	1	2842	62.67	94	73.11	146.22	114.89	41.78	887.78	41.78	10.44	104.44	31.33	31.33	52.22	10.44	73.11	83.56	1190.67	31.33	10.44	20.89	83.56	83.56	114.89	73.11	20.89	114.89	52.22	73.11	62.67	20.89	135.78	20.89	83.56	198.45	114.89	146.22	229.78	167.11	135.78	94	73.11	114.89	10.44	62.67	323.78	814.67	41.78
NDLVC	0	3008	41.85	93.74	51.89	120.52	15.06	40.17	651.13	11.72	13.39	133.91	21.76	33.48	45.19	35.15	43.52	43.52	1242	21.76	3.35	23.43	88.71	92.06	95.41	41.85	28.46	43.52	45.19	18.41	6.7	28.46	70.3	15.06	28.46	390.01	98.76	97.08	249.4	150.65	127.21	13.39	132.23	137.26	16.74	28.46	214.25	329.75	18.41
HCM	1	1152	34.51	93.68	44.38	137.07	9.86	35.5	692.27	10.85	4.93	110.45	24.65	18.74	54.24	54.24	38.46	20.71	1290.86	6.9	13.81	21.7	105.52	79.88	71	35.5	15.78	65.09	65.09	13.81	9.86	35.5	84.81	3.94	17.75	327.4	91.71	109.46	269.22	181.45	157.78	15.78	55.22	114.39	4.93	29.58	139.05	297.81	23.67
MCM	NA	2480	18.4	93.33	39.43	142.62	7.23	15.77	853.74	8.54	3.94	65.07	15.12	16.43	47.32	60.47	40.75	10.52	1475.48	5.26	2.63	21.69	69.01	101.87	52.58	38.78	15.12	48.64	98.58	7.23	5.92	22.35	59.81	9.2	12.49	574.42	86.75	92.67	283.92	204.4	151.82	8.54	84.13	55.86	5.92	15.77	321.39	226.74	5.26
MCM	1	59	14.9	93.14	38.19	176.04	8.38	10.25	912.78	6.52	5.59	154.61	27.94	8.38	34.46	42.84	35.39	16.77	2556.73	3.73	4.66	11.18	69.86	71.72	79.17	36.33	13.04	45.64	96.87	8.38	10.25	37.26	77.31	11.18	14.9	334.38	125.74	105.25	201.18	415.41	301.78	19.56	101.52	76.38	3.73	16.77	128.53	905.33	11.18
HCM	1	2272	41.12	92.96	35.75	162.68	30.39	19.66	618.55	19.66	5.36	98.32	23.24	26.82	41.12	51.84	44.69	26.82	1387.27	17.88	7.15	28.6	78.66	94.75	58.99	114.41	23.24	41.12	78.66	12.51	16.09	7.15	44.69	25.03	23.24	298.55	41.12	51.84	209.16	107.26	67.93	23.24	37.54	51.84	28.6	41.12	57.21	352.18	19.66
NDLVC	0	2582	19.55	92.84	24.43	100.17	12.22	7.33	867.35	3.66	3.66	86.73	25.65	13.44	31.76	48.86	31.76	10.99	1617.42	1.22	7.33	18.32	80.63	94.06	74.52	45.2	10.99	50.09	79.41	10.99	6.11	29.32	59.86	8.55	8.55	441	72.08	70.85	252.87	255.32	205.23	17.1	186.91	47.64	6.11	12.22	375.04	930.87	10.99
ACM	1	698	35.99	92.74	66.44	120.43	8.31	40.14	678.26	26.3	9.69	85.82	31.84	53.98	55.37	63.67	45.68	35.99	1227.79	9.69	11.07	22.15	114.89	92.74	78.9	47.06	24.92	66.44	81.67	17.99	6.92	34.61	112.12	11.07	41.53	341.9	71.98	89.97	173.03	166.1	127.35	20.76	77.52	116.27	13.84	40.14	377.89	447.1	23.53
DCM	NA	NA	103.57	92.67	103.57	125.37	49.06	114.47	299.8	49.06	16.35	147.18	49.06	32.71	98.12	49.06	92.67	76.31	234.39	16.35	43.61	65.41	103.57	76.31	147.18	54.51	54.51	103.57	114.47	65.41	54.51	38.16	49.06	16.35	70.86	218.04	76.31	65.41	185.33	59.96	16.35	54.51	38.16	103.57	49.06	81.76	207.14	207.14	54.51
NDLVC	1	2774	30.41	92.5	26.61	124.17	6.34	7.6	848.95	6.34	3.8	93.76	31.68	7.6	38.01	51.95	48.15	15.21	1196.13	6.34	7.6	12.67	59.55	100.1	63.35	45.62	10.14	32.94	167.26	12.67	10.14	24.07	67.16	11.4	6.34	503.03	181.19	215.41	305.37	492.9	302.83	22.81	233.14	125.44	2.53	12.67	304.1	554.99	11.4
DCM	1	3060	56.36	92.22	53.8	110.15	20.49	38.43	622.5	25.62	7.69	102.47	17.93	28.18	53.8	40.99	64.04	25.62	1239.87	15.37	30.74	30.74	89.66	117.84	53.8	33.3	17.93	40.99	76.85	20.49	33.3	33.3	51.23	17.93	48.67	307.41	48.67	110.15	368.89	210.06	120.4	28.18	61.48	99.91	33.3	48.67	253.61	450.86	23.06
DCM	NA	NA	77.87	92.03	84.95	134.5	92.03	63.71	382.26	35.39	7.08	84.95	84.95	63.71	70.79	56.63	63.71	113.26	184.05	63.71	42.47	28.32	106.18	63.71	155.73	134.5	70.79	106.18	92.03	127.42	63.71	21.24	42.47	42.47	84.95	219.44	77.87	42.47	198.21	70.79	56.63	70.79	70.79	184.05	106.18	77.87	176.97	396.42	77.87
NDLVC	0	27	42.1	91.9	29.43	119.51	2.26	14.03	863.31	8.6	6.34	99.59	19.92	13.13	42.1	57.04	52.97	20.37	3770.57	4.07	4.53	18.11	102.31	94.62	62.93	47.99	12.68	39.39	108.2	9.05	4.53	19.01	98.69	6.34	14.03	475.79	203.72	373.93	217.3	550.94	412.87	43.91	267.1	311.46	10.41	13.58	360.35	1008.17	9.05
NDLVC	1	511	45.29	91.8	28.15	145.66	1.22	13.46	630.37	7.34	1.22	89.35	15.91	9.79	36.72	44.06	46.51	13.46	1388.05	2.45	7.34	19.58	89.35	100.37	79.56	31.82	7.34	52.63	85.68	6.12	3.67	9.79	63.65	4.9	20.81	385.57	64.87	51.41	227.67	110.16	129.75	20.81	24.48	68.55	8.57	22.03	206.86	421.07	9.79
NDLVC	0	2336	38.19	91.65	26.31	127.29	4.24	13.58	676.31	11.88	5.94	159.53	26.31	20.37	28.85	26.31	47.52	22.91	1024.23	5.09	3.39	41.58	112.86	58.55	84.01	45.82	14.43	88.25	66.19	20.37	7.64	21.21	77.22	15.27	10.18	280.03	196.87	184.14	180.75	212.99	134.07	19.52	52.61	137.47	5.09	18.67	247.78	350.46	13.58
RCM	1	1964	29.18	91.62	44.11	183.24	12.22	12.89	746.53	7.47	5.43	190.7	21.04	8.14	48.86	34.61	65.83	10.18	1240.6	4.75	14.93	22.4	88.9	93.66	60.4	80.76	23.75	99.08	143.2	12.89	8.14	45.47	73.97	8.14	9.5	321.01	190.03	343.4	266.04	521.89	331.87	42.76	162.88	95.69	4.07	21.04	253.82	1757.74	6.11
DCM	0	2974	58.65	91.23	52.13	114.04	14.66	39.1	653.3	21.18	14.66	123.82	27.7	42.36	63.54	73.31	48.87	47.25	1529.79	6.52	9.77	42.36	87.97	99.38	86.35	39.1	19.55	45.62	61.91	21.18	4.89	22.81	109.15	13.03	47.25	348.64	101.01	107.52	215.05	162.92	122.19	21.18	107.52	120.56	9.77	39.1	226.45	187.35	29.32
NDLVC	1	257	33.8	91.15	31.75	119.83	9.22	22.53	599.15	13.31	7.17	81.93	41.99	22.53	47.11	43.02	45.06	24.58	1051.84	7.17	6.15	28.68	89.1	69.64	56.33	50.19	14.34	55.31	49.16	13.31	6.15	15.36	56.33	11.27	18.44	326.72	62.48	61.45	254	60.43	68.62	18.44	34.82	94.23	13.31	21.51	212.01	316.47	18.44
DCM	1	1895	15.62	90.72	36.79	109.87	5.04	9.58	876.97	4.54	2.02	91.73	25.7	10.08	38.81	51.41	37.8	10.58	1750.91	2.02	6.55	13.1	72.58	84.67	57.46	42.34	14.62	48.89	69.05	4.03	4.54	22.68	67.54	7.56	8.57	419.33	79.63	79.63	250.99	161.28	144.15	7.56	70.56	73.58	3.53	12.6	273.17	389.09	5.04
DCM	1	2680	21.17	90.46	65.44	109.71	21.17	21.17	785.27	3.85	5.77	134.73	42.34	23.1	46.19	50.04	34.64	15.4	906.52	5.77	5.77	19.25	73.14	57.74	53.89	48.12	11.55	25.02	84.69	30.79	13.47	21.17	107.78	5.77	15.4	257.91	67.36	88.53	221.34	121.25	82.76	19.25	48.12	63.51	1.92	25.02	307.95	496.57	9.62
DCM	1	793	30.9	90.32	39.61	103.79	2.38	20.6	732.08	12.68	5.55	119.64	33.28	26.15	51.5	62.59	44.37	16.64	1589.33	3.96	10.3	20.6	106.17	99.83	72.1	40.41	5.55	56.25	94.28	7.92	6.34	15.85	88.74	8.72	15.85	431.01	71.31	96.66	285.22	128.35	137.07	9.51	45.16	96.66	7.92	29.31	190.94	229.76	15.85
DCM	NA	658	38.2	90.29	62.51	72.93	27.78	48.62	566.04	20.84	20.84	65.98	31.25	52.09	31.25	45.14	45.14	83.34	1069.57	41.67	27.78	41.67	55.56	59.03	45.14	38.2	13.89	34.73	52.09	27.78	27.78	20.84	48.62	24.31	48.62	340.32	86.82	100.71	184.05	125.02	114.6	24.31	52.09	62.51	17.36	62.51	507.01	218.78	24.31
NDLVC	0	4181	44.78	89.56	115.15	76.77	31.99	83.17	313.47	31.99	25.59	159.94	31.99	51.18	44.78	44.78	57.58	57.58	403.04	19.19	31.99	51.18	83.17	63.97	83.17	83.17	25.59	70.37	70.37	76.77	51.18	19.19	95.96	25.59	38.38	287.88	57.58	153.54	275.09	115.15	89.56	38.38	57.58	102.36	19.19	44.78	211.12	255.9	31.99
NDLVC	1	1460	21.61	89.51	42.18	88.48	9.26	8.23	766.51	9.26	3.09	94.66	26.75	20.58	47.33	62.76	29.84	18.52	1201.72	3.09	6.17	8.23	77.17	69.96	53.5	42.18	14.4	43.21	64.82	8.23	5.14	16.46	73.05	4.12	14.4	411.55	50.41	63.79	288.08	67.91	84.37	6.17	90.54	79.22	1.03	11.32	115.23	433.15	9.26
DCM	0	2941	67.11	89.48	63.91	137.41	22.37	44.74	504.9	9.59	6.39	121.43	41.54	60.72	60.72	57.52	47.93	35.15	1281.41	15.98	6.39	25.56	121.43	143.8	70.3	31.96	22.37	99.06	67.11	38.35	12.78	35.15	92.67	22.37	51.13	188.54	92.67	169.36	127.82	322.75	268.43	54.32	993.81	348.31	44.74	54.32	188.54	258.84	31.96
HCM	1	NA	15.75	89.27	26.25	91.89	34.13	31.51	645.86	18.38	15.75	110.27	39.38	34.13	47.26	42.01	44.63	36.76	1147.32	21	15.75	28.88	84.01	76.14	65.64	36.76	18.38	31.51	47.26	23.63	13.13	26.25	60.39	15.75	28.88	336.06	68.26	105.02	244.17	94.52	118.15	18.38	81.39	91.89	2.63	23.63	141.77	312.43	31.51
MCM	0	238	11.91	88.66	25.14	113.8	3.31	5.29	850.85	1.98	1	100.57	26.46	8.6	28.45	44.99	44.33	6.62	1230.62	3.97	5.95	12.57	104.54	100.57	52.93	41.02	10.59	47.64	62.85	5.95	10.59	18.53	48.96	7.28	5.29	352.65	119.09	160.77	224.95	309.64	171.36	21.17	120.42	87.33	3.97	7.94	187.24	780.06	3.97
NDLVC	0	291	13.16	88.53	50.24	123.22	9.57	14.36	727.35	11.96	5.98	89.72	21.53	15.55	45.46	53.83	61.01	19.14	1392.5	3.59	4.79	15.55	78.96	95.7	50.24	46.66	22.73	40.67	180.64	15.55	8.37	19.14	44.26	14.36	11.96	376.84	56.23	82.55	407.94	248.83	123.22	9.57	95.7	84.94	11.96	23.93	221.32	1025.23	14.36
DCM	1	3616	53.02	88.36	97.2	79.52	150.21	106.03	132.54	44.18	17.67	106.03	35.34	8.84	88.36	35.34	70.69	123.7	229.73	79.52	26.51	26.51	70.69	53.02	79.52	53.02	97.2	114.87	106.03	150.21	132.54	44.18	53.02	8.84	185.55	185.55	79.52	141.38	229.73	17.67	53.02	159.05	114.87	167.88	106.03	185.55	194.39	150.21	44.18
NDLVC	1	1898	44.87	88.02	51.78	113.91	17.26	37.97	669.67	20.71	12.08	101.83	39.7	37.97	63.86	55.23	51.78	39.7	1246.14	6.9	6.9	27.62	67.31	75.94	60.41	55.23	25.89	43.15	82.85	18.99	8.63	25.89	86.3	20.71	27.62	453.92	58.68	69.04	250.26	138.08	143.25	13.81	55.23	69.04	10.36	44.87	448.75	298.59	24.16
NDLVC	1	974	19.98	87.91	51.95	121.88	21.98	41.96	737.28	15.98	7.99	121.88	25.97	35.96	47.95	37.96	47.95	27.97	1210.81	5.99	11.99	17.98	61.94	93.91	53.95	47.95	19.98	61.94	81.92	21.98	21.98	17.98	51.95	15.98	29.97	371.64	49.95	65.94	295.71	115.89	81.92	27.97	33.97	65.94	23.98	41.96	69.93	529.48	29.97
NDLVC	0	1985	22.95	87.75	70.2	122.85	16.2	17.55	876.12	2.7	4.05	122.85	18.9	13.5	60.75	54	82.35	14.85	2042.48	12.15	13.5	20.25	86.4	128.25	55.35	44.55	17.55	32.4	145.8	20.25	8.1	22.95	55.35	5.4	10.8	431.99	45.9	62.1	337.49	220.04	149.84	17.55	207.89	55.35	16.2	32.4	247.04	970.62	24.3
NDLVC	1	2426	14.63	87.75	41.44	99.94	26.81	24.38	770.29	4.88	7.31	92.63	26.81	39	41.44	53.63	36.56	51.19	1720.97	29.25	9.75	21.94	36.56	68.25	60.94	36.56	26.81	58.5	99.94	19.5	17.06	17.06	65.82	14.63	36.56	424.15	82.88	80.44	282.77	109.69	109.69	9.75	117.01	97.51	17.06	21.94	216.95	377.83	21.94
NDLVC	NA	NA	77.97	87.71	107.21	116.95	53.6	102.33	360.6	38.98	19.49	194.92	58.48	77.97	43.86	82.84	92.59	131.57	253.39	24.36	29.24	38.98	136.44	43.86	92.59	102.33	34.11	107.21	63.35	112.08	48.73	58.48	53.6	58.48	97.46	326.49	102.33	155.94	243.65	34.11	48.73	73.09	48.73	165.68	48.73	107.21	214.41	282.63	38.98
DCM	0	2334	11.45	87.48	31.89	108.74	11.45	11.45	907.53	5.72	3.27	89.12	22.07	13.08	43.33	49.06	44.15	16.35	1694.05	6.54	4.09	9.81	66.22	74.4	56.41	31.07	9.81	36.79	102.2	7.36	15.53	11.45	51.51	8.18	15.53	529.8	94.02	71.95	283.7	148.8	140.63	22.89	78.49	70.31	1.64	9.81	296.79	484.01	8.99
DCM	0	254	6.83	87.47	22.55	107.28	3.42	12.3	1014.74	2.05	3.42	93.62	37.58	12.3	38.27	42.37	34.85	10.93	1031.83	3.42	5.47	11.62	53.98	90.2	50.57	38.27	7.52	38.95	65.6	8.2	6.15	12.3	53.98	6.83	6.15	474.91	43.05	34.85	243.27	140.77	83.37	6.15	27.33	55.35	4.78	13.67	199.53	464.66	9.57
NDLVC	1	2976	24.01	87.46	49.73	121.76	20.58	22.29	790.58	6.86	3.43	92.61	29.15	30.87	37.73	46.3	56.59	36.01	1430.24	13.72	10.29	30.87	78.89	84.03	60.02	25.72	20.58	56.59	101.18	5.14	12	15.43	106.33	1.71	22.29	325.84	87.46	102.9	248.66	87.46	150.91	18.86	78.89	99.47	12	29.15	231.51	493.9	12
DCM	NA	1320	10.61	87.46	32.27	139.68	8.07	3.4	805.41	3.82	2.55	86.61	28.45	11.04	41.61	53.5	35.66	8.49	2342.78	2.55	4.25	11.46	53.92	85.34	52.22	34.39	14.86	21.65	104.87	4.25	5.09	18.68	81.52	4.67	4.67	544.3	44.58	51.37	339.66	147.75	166.86	9.34	81.09	42.03	3.4	11.46	330.74	535.38	4.25
NDLVC	1	2512	29.41	86.76	33.82	166.17	16.18	17.65	942.59	10.29	5.88	169.11	35.29	16.18	60.29	42.64	36.76	14.7	1802.83	10.29	7.35	14.7	99.99	116.17	104.41	47.06	19.12	39.7	58.82	13.23	11.76	22.06	98.52	11.76	10.29	379.39	58.82	75	205.87	202.93	176.46	14.7	41.17	60.29	4.41	11.76	89.7	501.44	16.18
NDLVC	0	3507	12.91	86.52	28.61	115.47	7.33	11.51	915.05	4.88	2.79	102.91	19.54	10.81	37.68	47.79	40.47	12.91	1870.92	1.4	1.74	8.02	66.63	86.17	56.51	30.35	12.56	31.4	85.12	4.54	3.49	23.02	99.08	4.88	3.84	487.7	70.82	70.47	328.97	99.08	116.52	9.42	65.59	40.82	3.84	10.81	93.84	288.85	5.23
DCM	NA	228	17.59	86.37	27.19	115.96	11.2	8	831.69	4.8	1.6	101.56	33.59	7.2	28.79	34.39	40.78	10.4	1192.36	6.4	5.6	18.39	87.17	83.97	55.18	23.99	14.39	85.57	67.97	10.4	10.4	20.79	64.78	9.6	12.8	377.46	99.16	128.75	194.33	357.47	258.3	13.59	133.55	107.96	7.2	8.8	299.89	719.73	5.6
DCM	1	43	12.83	86.22	22.07	140.62	8.72	4.62	953.56	4.62	3.08	93.92	29.25	12.83	42.08	48.76	47.22	6.67	2231.48	2.05	2.05	13.34	81.6	123.17	63.13	61.07	14.88	27.2	144.21	8.21	8.21	15.91	60.05	9.75	3.59	604.57	36.44	45.16	397.75	139.08	129.84	9.75	108.29	75.44	3.59	11.8	421.87	426.49	6.67
HCM	1	3667	13.44	86.03	27.96	88.72	5.91	11.83	599.53	4.84	3.76	99.47	18.28	9.68	27.96	39.79	45.7	19.36	1131.84	4.84	7.53	15.59	69.9	58.61	62.91	26.88	11.29	40.86	100.55	5.38	4.3	13.44	71.51	4.84	3.76	400.04	47.32	46.78	245.72	88.18	79.58	9.14	77.97	36.03	2.15	11.29	198.95	546.83	7.53
DCM	1	3535	14.07	86	31.27	118.83	9.38	9.38	733.31	6.25	6.25	157.92	25.02	26.58	17.2	45.34	37.53	9.38	877.15	9.38	12.51	12.51	95.38	78.18	78.18	43.78	7.82	90.69	100.07	20.33	15.64	21.89	62.54	10.94	17.2	262.68	89.12	132.9	178.25	287.69	132.9	25.02	29.71	78.18	10.94	18.76	157.92	295.51	9.38
MCM	0	1306	10.73	85.86	23.73	124.84	3.95	5.65	868.23	5.65	2.82	97.73	23.73	13.56	31.63	40.67	35.02	11.86	1909.32	5.08	2.82	10.73	78.52	82.47	62.7	52.53	9.04	41.8	67.79	10.73	4.52	16.95	61.57	7.34	5.08	457.56	85.86	100.55	260.41	183.02	183.02	23.16	36.72	50.84	5.65	10.17	212.96	425.36	5.65
MCM	1	421	18.63	85.68	78.23	70.78	48.43	48.43	476.84	22.35	18.63	100.58	18.63	29.8	37.25	40.98	37.25	63.33	696.63	33.53	11.18	33.53	48.43	104.31	70.78	29.8	22.35	40.98	37.25	63.33	55.88	33.53	67.05	26.08	52.15	283.12	63.33	67.05	171.36	74.51	78.23	48.43	48.43	70.78	29.8	33.53	324.1	283.12	22.35
ACM	NA	850	42.65	85.29	63.97	163.48	15.64	56.86	490.43	39.8	9.95	184.8	35.54	42.65	52.6	56.86	69.66	48.33	2054.11	11.37	19.9	44.07	130.78	99.51	102.35	39.8	18.48	88.13	82.45	25.59	17.06	39.8	68.23	31.27	48.33	231.71	76.76	110.88	139.31	199.01	180.53	22.74	73.92	117.99	19.9	38.38	184.8	490.43	24.17
MCM	0	2454	36.14	85.03	57.4	140.3	17.01	19.13	631.35	6.38	4.25	112.67	25.51	21.26	48.89	53.14	36.14	42.52	1052.26	10.63	8.5	27.64	74.4	97.79	78.65	31.89	14.88	51.02	72.28	14.88	14.88	25.51	63.77	12.75	14.88	346.5	87.16	106.29	182.82	216.83	199.82	14.88	238.09	142.43	17.01	34.01	178.56	984.23	14.88
DCM	NA	NA	90.32	85.01	95.63	116.89	79.69	111.57	409.1	42.5	21.25	201.89	31.88	79.69	79.69	42.5	127.51	74.38	308.15	37.19	26.56	74.38	53.13	74.38	90.32	90.32	42.5	69.07	74.38	58.44	37.19	31.88	63.76	26.56	53.13	308.15	74.38	100.95	164.7	111.57	53.13	47.82	58.44	143.45	53.13	132.82	127.51	159.39	47.82
HCM	NA	1328	23.91	84.77	63.03	110.85	26.08	28.26	721.64	8.69	13.04	126.07	23.91	26.08	41.3	65.21	47.82	43.47	1556.3	32.6	30.43	26.08	54.34	93.47	71.73	34.78	19.56	76.08	82.6	34.78	28.26	21.74	84.77	23.91	28.26	360.82	69.56	86.94	184.76	219.53	178.24	28.26	167.37	49.99	17.39	41.3	317.35	480.37	26.08
NDLVC	1	1903	38.3	84.7	47.14	121.52	8.1	14.73	811.63	14.73	3.68	102.37	26.51	22.83	50.08	50.82	72.18	27.25	2147.64	7.37	8.84	17.68	97.22	101.64	61.13	45.66	13.99	51.56	100.9	16.94	19.89	25.04	57.45	10.31	22.1	391.08	55.97	85.43	306.39	229.05	115.63	22.83	120.79	86.91	4.42	22.1	192.96	775.54	18.41
MCM	1	69	26.02	84.68	43.11	130.9	4.27	21.75	696.05	12.43	5.83	85.45	29.52	26.02	57.1	51.27	53.99	22.14	2112.61	5.83	19.42	23.69	89.34	80.01	73.41	27.58	15.15	48.16	105.26	9.32	5.05	24.47	83.9	12.82	12.43	486.3	104.87	147.6	245.09	243.93	259.85	12.82	133.23	82.73	7.77	22.92	252.08	614.09	15.15
MCM	1	2533	24.76	84.47	25.49	112.87	8.01	8.74	812.66	7.28	9.47	96.12	26.94	16.75	34.95	52.43	36.41	18.93	1421.42	1.46	6.55	13.11	87.38	85.93	63.35	34.22	17.48	40.78	64.81	6.55	5.83	25.49	53.16	8.01	16.02	450.75	40.78	53.89	230.84	101.22	126.7	15.29	33.5	67.72	4.37	14.56	152.92	388.85	14.56
DCM	0	2135	16.72	84.22	36.64	131.79	5.79	8.36	639.67	5.79	5.79	63.65	27	12.86	34.72	45.65	42.43	19.93	1829.66	5.14	6.43	15.43	68.15	97.08	59.79	37.93	14.79	37.29	106.72	12.21	12.86	18	71.36	7.71	15.43	450.66	70.72	83.58	271.3	171.01	169.08	11.57	116.36	57.22	6.43	9.64	147.86	673.1	6.43
NDLVC	0	2371	29.37	83.91	43.35	109.08	12.59	9.79	643.32	9.79	2.8	107.69	20.98	29.37	34.96	37.76	39.16	23.77	1290.83	2.8	6.99	16.78	55.94	57.34	50.35	36.36	22.38	53.14	67.13	16.78	9.79	13.99	61.53	13.99	27.97	388.79	97.9	124.47	225.16	173.42	114.68	15.38	78.32	60.14	4.2	20.98	209.78	626.54	13.99
MCM	NA	169	14.45	83.62	14.11	119.75	7.23	5.51	1045.44	4.13	6.54	89.13	22.71	11.36	37.85	60.57	41.29	6.88	1564.03	4.82	6.19	10.67	76.74	103.58	53.68	59.19	9.98	28.22	80.18	4.13	3.1	15.83	64.01	4.47	8.6	522.37	33.04	37.85	283.55	102.2	108.05	8.6	19.61	50.93	4.82	7.91	99.11	208.19	6.88
NDLVC	0	2126	18.53	83.38	41.18	109.12	17.5	10.29	792.65	6.18	8.24	95.74	17.5	11.32	47.35	55.59	60.74	23.68	2004.26	6.18	10.29	16.47	76.18	107.06	60.74	35	17.5	29.85	80.29	25.74	14.41	23.68	65.88	10.29	13.38	446.76	71.03	83.38	361.32	166.76	133.82	23.68	152.35	60.74	8.24	23.68	376.76	943.97	14.41
NDLVC	1	4668	32.61	83.02	62.26	124.53	29.65	59.3	785.71	23.72	5.93	139.35	14.82	38.54	50.4	32.61	53.37	50.4	1028.84	11.86	2.96	38.54	100.81	91.91	83.02	74.12	29.65	80.05	59.3	35.58	8.89	29.65	59.3	29.65	44.47	397.3	74.12	74.12	349.86	80.05	83.02	14.82	38.54	106.74	26.68	47.44	222.37	180.86	29.65
DCM	1	1091	35.2	82.98	46.52	125.72	11.32	21.37	714.11	7.54	10.06	178.53	35.2	16.34	40.23	38.97	54.06	38.97	947.96	5.03	12.57	27.66	88.01	52.8	82.98	35.2	18.86	65.38	120.7	17.6	7.54	33.95	64.12	12.57	12.57	379.69	120.7	143.33	238.88	279.11	178.53	21.37	76.69	160.93	7.54	28.92	203.67	429.98	23.89
MCM	1	135	60.7	82.96	46.54	111.29	14.16	52.61	623.23	42.49	16.19	95.1	40.47	42.49	40.47	48.56	32.38	26.31	916.63	12.14	22.26	50.59	101.17	70.82	70.82	34.4	14.16	44.52	50.59	22.26	16.19	18.21	103.2	34.4	38.45	352.08	54.63	78.92	194.25	74.87	84.99	22.26	68.8	119.38	12.14	30.35	190.21	337.92	20.23
NDLVC	1	2332	38.29	82.95	54.24	124.43	22.33	41.48	670.02	22.33	9.57	86.14	47.86	19.14	47.86	54.24	31.91	47.86	1288.98	6.38	3.19	31.91	89.34	60.62	111.67	47.86	19.14	28.71	60.62	31.91	35.1	31.91	38.29	19.14	47.86	312.67	67	51.05	213.77	118.05	127.62	19.14	22.33	76.57	15.95	31.91	239.29	341.39	6.38
DCM	0	3600	17.24	82.74	51.71	141.35	41.37	24.13	641.25	44.82	13.79	113.77	27.58	34.48	20.69	41.37	17.24	24.13	751.57	13.79	10.34	20.69	75.85	55.16	72.4	27.58	41.37	79.29	72.4	20.69	27.58	37.92	51.71	24.13	37.92	382.68	62.06	48.27	203.41	86.19	68.95	20.69	68.95	86.19	17.24	31.03	224.09	341.31	44.82
DCM	NA	1281	12.41	82.44	27.3	137.05	1.95	4.79	855.12	2.66	7.45	99.64	19.86	10.28	42.91	49.47	47.34	5.5	1694.99	2.66	3.72	11.52	87.23	87.59	65.25	50.89	8.87	39.89	102.48	5.14	3.37	14.36	71.1	4.26	4.79	452.29	40.25	57.45	238.65	231.38	157.8	7.62	21.81	106.91	3.37	9.57	128.72	376.05	3.37
DCM	1	496	21.78	82.27	41.14	72.59	14.52	8.47	759.82	10.89	4.84	70.17	35.09	26.62	45.98	32.67	35.09	14.52	1018.74	7.26	7.26	19.36	68.96	87.11	60.5	31.46	8.47	36.3	136.72	12.1	10.89	18.15	53.24	9.68	14.52	342.4	87.11	81.06	274.65	105.26	137.93	9.68	108.89	67.75	4.84	21.78	266.18	490.01	6.05
DCM	0	140	16.09	82.26	30.4	107.29	23.25	19.67	842.24	10.73	12.52	119.81	30.4	14.31	39.34	41.13	30.4	44.7	1355.45	14.31	3.58	30.4	62.59	103.72	48.28	71.53	12.52	39.34	44.7	28.61	17.88	17.88	64.38	1.79	28.61	473.87	73.32	71.53	314.72	146.63	114.44	16.09	60.8	48.28	1.79	30.4	187.76	166.3	14.31
MCM	NA	1517	17.29	82.13	38.9	148.06	12.97	8.65	869.96	1.08	7.56	98.34	22.69	14.05	51.87	48.63	42.15	14.05	2040.35	4.32	20.53	7.56	72.41	117.8	63.76	92.94	27.02	35.66	123.2	8.65	6.48	16.21	60.52	8.65	9.73	467.94	39.99	68.08	408.5	157.78	123.2	11.89	179.4	102.67	12.97	24.86	383.65	742.44	12.97
DCM	0	99	22.05	82.09	36.12	91	3.28	6.57	689.52	7.04	1	87.71	9.38	13.6	40.34	53	41.75	14.07	1609.34	4.69	6.1	10.79	75.52	78.8	74.11	28.61	14.54	40.81	111.17	6.1	3.28	22.05	57.69	3.75	7.97	437.63	49.72	55.35	277.21	158.54	193.72	8.91	116.33	69.42	1.41	15.95	236.41	581.63	7.04
DCM	1	32	31.11	82.02	42.42	127.27	25.45	25.45	593.92	16.97	2.83	93.33	19.8	14.14	62.22	39.59	56.56	36.77	1179.35	8.48	19.8	11.31	76.36	76.36	56.56	90.5	16.97	45.25	84.85	25.45	33.94	28.28	28.28	2.83	28.28	254.54	59.39	90.5	308.27	107.47	107.47	16.97	67.88	62.22	14.14	45.25	115.96	537.35	25.45
MCM	1	135	26.98	81.99	33.21	103.79	11.42	18.68	702.63	10.38	9.34	102.75	24.91	14.53	36.33	30.1	43.59	26.98	1388.66	3.11	6.23	22.83	51.89	84.07	61.23	62.27	11.42	50.86	64.35	10.38	5.19	17.64	69.54	4.15	17.64	272.96	50.86	92.37	221.06	281.26	247.01	18.68	96.52	77.84	6.23	17.64	121.43	864.54	13.49
DCM	1	2847	33.93	81.89	35.1	145.06	15.21	29.25	533.46	28.08	5.85	87.74	31.59	33.93	44.45	53.81	36.27	36.27	1137.11	14.04	12.87	32.76	91.25	63.17	72.53	50.3	11.7	45.62	37.44	21.06	9.36	31.59	76.04	14.04	22.23	317.03	53.81	44.45	198.88	86.57	76.04	14.04	60.83	78.38	8.19	28.08	128.69	377.87	14.04
DCM	NA	NA	42.73	81.89	53.41	78.33	39.17	28.49	726.37	35.61	7.12	142.43	28.49	46.29	64.09	46.29	56.97	42.73	391.67	17.8	24.92	28.49	74.77	42.73	53.41	67.65	32.05	67.65	42.73	49.85	35.61	7.12	53.41	14.24	28.49	324.02	60.53	60.53	249.24	78.33	74.77	7.12	24.92	78.33	21.36	46.29	192.27	398.79	21.36
DCM	1	2191	77.03	81.84	101.1	120.35	86.65	86.65	462.15	28.88	4.81	134.79	24.07	43.33	81.84	24.07	81.84	101.1	722.11	19.26	24.07	77.03	125.17	129.98	62.58	72.21	43.33	24.07	62.58	52.95	67.4	33.7	62.58	33.7	120.35	317.73	57.77	57.77	173.31	96.28	139.61	19.26	105.91	105.91	38.51	96.28	149.24	322.54	33.7
NDLVC	1	2351	16.34	81.71	32.68	119.84	19.07	21.79	808.94	13.62	8.17	95.33	10.89	13.62	51.75	59.92	59.92	43.58	1587.91	16.34	8.17	29.96	51.75	70.82	51.75	57.2	38.13	35.41	68.09	21.79	13.62	19.07	98.05	8.17	35.41	400.38	73.54	68.09	280.54	168.87	130.74	40.86	95.33	73.54	16.34	24.51	422.17	381.32	27.24
NDLVC	1	2045	21.54	81.63	31.75	109.98	7.94	14.74	753.96	7.94	4.54	80.5	22.68	15.87	36.28	35.15	40.82	19.27	1489.78	7.94	9.07	13.61	61.22	71.43	56.69	23.81	11.34	30.61	58.96	9.07	6.8	17.01	57.82	13.61	21.54	393.42	46.48	60.09	253.97	119.05	111.11	7.94	82.77	77.1	9.07	15.87	210.88	443.31	12.47
DCM	NA	NA	65.18	81.48	48.89	103.21	32.59	103.21	293.33	21.73	16.3	195.55	43.46	70.62	38.02	48.89	81.48	86.91	401.97	27.16	48.89	43.46	141.23	70.62	86.91	108.64	38.02	76.05	48.89	32.59	21.73	32.59	54.32	21.73	76.05	222.71	38.02	59.75	244.44	59.75	59.75	59.75	32.59	130.37	16.3	59.75	369.38	548.64	76.05
DCM	1	3403	21.34	81.35	33.34	96.02	8	20	738.81	9.34	5.33	120.02	28.01	28.01	41.34	41.34	41.34	26.67	922.85	9.34	10.67	33.34	80.02	86.68	60.01	45.34	14.67	40.01	80.02	18.67	10.67	25.34	80.02	4	26.67	412.08	74.68	65.35	228.05	130.69	136.03	13.34	60.01	64.01	5.33	33.34	185.37	452.09	14.67
ACM	0	2029	23.21	81.22	53.37	127.63	16.24	13.92	830.74	13.92	9.28	171.72	39.45	4.64	44.09	39.45	64.97	34.81	1751.98	25.53	6.96	48.73	46.41	99.78	81.22	34.81	16.24	46.41	143.87	37.13	16.24	9.28	64.97	13.92	27.85	408.41	192.6	146.19	232.05	336.47	160.11	18.56	167.08	85.86	6.96	23.21	220.45	976.93	11.6
DCM	1	2121	22.45	80.96	41.5	128.58	8.84	12.25	819.1	4.08	4.76	88.44	21.77	10.2	46.94	38.1	85.04	9.52	2270.89	6.8	4.08	12.25	80.28	89.12	55.11	44.9	13.61	27.89	92.52	14.97	8.16	10.89	69.39	10.89	10.89	447.65	40.82	54.43	401.39	129.94	77.56	10.2	108.85	55.11	6.12	19.73	248.32	634.05	8.16
DCM	NA	NA	73.58	80.94	110.37	147.16	69.9	55.19	529.78	51.51	7.36	224.42	40.47	66.22	69.9	51.51	77.26	66.22	393.66	36.79	47.83	51.51	88.3	55.19	88.3	91.98	25.75	99.33	66.22	62.54	58.86	36.79	40.47	40.47	69.9	261.21	77.26	95.65	209.7	84.62	40.47	40.47	55.19	150.84	29.43	91.98	235.46	448.84	47.83
MCM	0	2280	44.6	80.89	36.29	99.79	13.61	20.41	667.53	9.83	3.78	85.43	29.48	17.39	43.85	56.7	56.7	24.19	1392.5	9.07	9.83	23.44	76.35	81.65	63.5	41.58	21.17	49.14	96.01	9.07	8.32	20.41	77.87	9.07	15.12	356.06	61.99	71.06	219.23	167.83	164.05	11.34	129.27	78.62	13.61	27.22	137.59	614.61	17.39
NDLVC	1	2975	40.33	80.67	51.33	117.33	33	36.67	682	22	22	102.67	29.33	44	40.33	51.33	99	51.33	909.34	25.67	18.33	18.33	88	113.67	117.33	47.67	14.67	44	55	40.33	36.67	55	47.67	22	36.67	304.34	77	146.67	124.67	297	190.67	44	88	256.67	22	69.67	172.33	476.67	18.33
NDLVC	0	2324	30.45	80.59	36.72	113.73	10.75	15.22	621.47	17.91	8.06	126.26	29.55	22.39	36.72	47.46	51.94	25.97	1965.6	5.37	4.48	47.46	138.8	92.24	66.27	34.92	11.64	77.91	69.85	18.81	10.75	24.18	114.62	20.6	8.06	342.97	180.89	303.57	171.04	325.96	209.54	35.82	175.52	202.38	3.58	25.97	219.39	582.96	11.64
DCM	0	1629	36.46	80.43	34.32	101.87	15.01	21.45	744.21	15.01	5.36	90.08	26.81	17.16	46.11	62.2	39.68	26.81	1714.69	9.65	16.09	15.01	81.5	99.73	60.05	72.92	13.94	52.55	67.56	23.59	16.09	15.01	37.53	8.58	15.01	447.17	49.33	84.72	342.08	98.66	105.09	12.87	61.12	58.98	19.3	24.66	153.35	299.19	13.94
NDLVC	0	2720	18.08	80.36	37.5	112.51	8.04	13.39	677.72	8.71	9.38	99.78	16.74	14.06	37.5	44.87	39.51	18.08	1197.4	6.03	5.36	21.43	107.15	94.43	57.59	45.54	8.71	45.54	64.96	8.71	6.03	18.08	46.21	6.03	14.73	396.45	75	83.71	255.15	135.95	133.27	12.05	91.75	79.69	8.04	17.41	271.89	614.77	11.38
RCM	NA	NA	72.27	80.3	144.54	72.27	64.24	104.39	256.96	40.15	8.03	80.3	64.24	24.09	64.24	16.06	56.21	88.33	160.6	40.15	40.15	16.06	112.42	64.24	112.42	80.3	40.15	80.3	48.18	88.33	88.33	24.09	24.09	32.12	160.6	345.29	64.24	40.15	184.69	32.12	40.15	72.27	64.24	152.57	56.21	80.3	224.84	256.96	48.18
NDLVC	1	3101	25.03	80.28	43.16	90.64	7.77	30.21	568.86	11.22	7.77	97.54	31.08	35.39	44.02	56.11	43.16	30.21	1007.37	10.36	10.36	27.62	94.95	65.6	68.19	25.9	19.85	69.06	60.42	9.5	5.18	22.44	80.28	13.81	20.72	298.67	107.04	116.53	207.17	114.81	88.05	13.81	54.38	60.42	7.77	25.9	234.79	497.21	17.26
DCM	NA	1031	34.02	80.25	42.74	111.65	13.96	29.66	695.21	13.08	7.85	92.46	26.17	22.68	45.36	44.49	37.51	20.06	1660.83	7.85	8.72	12.21	59.32	67.17	68.04	33.15	19.19	42.74	75.02	8.72	7.85	23.55	74.14	19.19	22.68	391.66	55.83	61.06	223.31	122.99	107.29	11.34	27.91	47.1	6.98	19.19	447.48	340.19	11.34
NDLVC	0	2618	20.39	80.21	51.66	125.07	13.59	16.31	870.07	5.44	5.44	88.37	31.27	25.83	35.35	50.3	43.5	13.59	1706.15	6.8	8.16	16.31	89.73	58.46	61.18	40.78	17.67	50.3	88.37	10.88	6.8	6.8	81.57	5.44	16.31	458.15	46.22	77.49	296.37	142.75	111.48	8.16	74.77	78.85	5.44	17.67	379.3	250.14	6.8
DCM	0	575	20.41	80.19	29.16	122.48	17.5	7.29	764.01	7.29	4.37	71.44	18.95	4.37	55.41	67.07	42.28	20.41	1891.08	4.37	4.37	17.5	62.7	84.57	83.11	58.32	24.79	26.24	88.94	10.21	11.66	11.66	100.6	14.58	14.58	492.82	64.15	71.44	357.22	139.97	119.56	14.58	128.31	62.7	7.29	10.21	110.81	454.91	16.04
NDLVC	1	3305	25.18	80.1	59.51	151.05	36.62	20.6	643.11	29.75	25.18	102.99	20.6	32.04	45.77	41.2	57.22	54.93	1089.4	20.6	22.89	43.48	70.95	93.84	68.66	64.08	25.18	36.62	93.84	38.91	16.02	25.18	27.46	13.73	29.75	302.1	52.64	96.12	267.77	167.07	139.61	32.04	59.51	112.14	20.6	34.33	135.03	752.97	41.2
DCM	1	873	23.56	79.9	43.02	117.8	11.27	27.66	801.03	9.22	8.19	113.7	27.66	13.32	42	56.34	53.27	16.39	1603.08	7.17	10.24	27.66	99.36	86.04	65.56	36.88	19.46	34.83	63.51	10.24	4.1	30.73	73.75	9.22	14.34	422.02	95.26	118.82	228.43	191.55	154.67	23.56	48.14	132.14	9.22	24.58	227.4	403.59	7.17
NDLVC	1	99	22.44	79.85	23.1	100.31	2.64	9.24	562.93	5.28	1.98	116.15	18.48	14.52	38.94	31.02	38.94	15.18	908.75	3.96	4.62	23.76	87.77	79.19	58.08	20.46	15.84	31.02	63.35	13.86	7.92	17.82	46.86	11.88	13.2	347.13	81.17	73.91	260.02	157.73	131.33	9.24	90.41	87.11	6.6	18.48	255.4	519.38	3.96
DCM	1	832	28.75	79.85	38.33	130.96	35.14	28.75	699.52	22.36	6.39	89.44	31.94	73.47	28.75	35.14	44.72	35.14	929.5	15.97	15.97	41.52	105.41	51.11	99.02	60.69	9.58	95.82	70.27	15.97	22.36	25.55	73.47	12.78	19.16	344.97	114.99	166.1	242.76	242.76	127.77	44.72	25.55	114.99	15.97	31.94	150.12	517.45	19.16
HCM	1	1165	32.31	79.69	56	109.84	17.23	21.54	691.36	4.31	2.15	101.23	23.69	21.54	36.61	34.46	45.23	21.54	1328.88	17.23	2.15	10.77	56	105.54	47.38	36.61	15.08	30.15	109.84	10.77	8.62	19.38	92.61	15.08	6.46	359.68	81.84	64.61	241.22	137.84	112	12.92	68.92	86.15	6.46	34.46	351.07	368.3	4.31
DCM	0	2853	32.08	79.5	51.6	143.65	8.37	27.89	884.23	8.37	9.76	132.5	26.5	29.29	41.84	54.39	46.02	34.87	1810.3	4.18	13.95	29.29	89.26	92.05	64.16	68.34	22.31	48.81	76.71	11.16	11.16	19.53	76.71	6.97	19.53	397.49	64.16	90.65	263.6	213.39	211.99	13.95	54.39	87.87	11.16	30.68	220.36	306.83	15.34
DCM	1	2640	13.92	79.15	23.48	108.72	13.92	7.83	879.33	4.35	4.35	75.67	26.09	6.96	33.92	35.66	50.45	5.22	1568.19	3.48	3.48	7.83	76.54	83.5	58.27	43.49	12.18	33.05	108.72	10.44	5.22	13.92	72.19	4.35	10.44	378.35	64.36	52.19	300.07	150.47	106.11	10.44	89.59	79.15	3.48	12.18	301.81	745.39	7.83
RCM	NA	214	13.27	79.13	23.59	106.16	5.9	6.39	844.36	4.91	3.93	92.89	16.22	7.86	30.96	50.62	40.3	8.36	1615.98	3.93	2.46	18.18	65.37	78.64	60.94	37.35	12.29	42.27	56.52	8.36	6.88	16.71	63.4	8.85	8.36	334.2	79.62	76.18	220.18	228.54	168.09	10.81	92.89	68.81	3.93	8.85	169.56	766.21	8.85
MCM	0	753	5.3	79.12	26.14	123.28	4.59	6.71	832.93	3.53	2.83	102.09	19.78	9.89	36.38	39.92	34.62	5.3	1759.47	4.24	3.89	12.01	56.52	87.25	57.93	20.13	14.48	39.21	95.02	6.71	6.01	16.96	68.17	3.89	5.65	439.07	76.65	78.42	263.16	160.02	166.37	9.54	137.06	33.56	1.77	5.65	292.83	350.06	5.3
MCM	0	3004	16.44	79.11	27.92	109.83	4.96	6.2	720.09	2.48	2.17	85.94	26.06	8.07	40.64	40.02	43.12	12.41	1236.97	3.1	2.48	12.72	62.67	82.84	66.7	26.37	9.93	44.68	98.97	3.41	3.1	23.89	67.94	6.52	7.14	365.16	81.6	84.7	257.82	157.3	113.86	9.93	40.02	63.6	4.96	10.55	275.81	361.13	5.58
DCM	0	234	24.55	79.11	40.23	121.39	7.5	14.32	857.2	10.91	6.14	74.33	26.6	14.32	38.19	47.05	56.6	29.32	1758.72	6.14	7.5	17.73	68.19	75.7	69.56	53.87	21.82	30.69	59.33	18.41	6.82	13.64	70.24	8.87	19.09	516.91	73.65	94.11	258.46	138.43	109.11	16.37	102.97	72.29	8.18	18.41	330.74	521	7.5
NDLVC	1	2044	18.6	79.05	48.05	124	20.15	40.3	753.32	26.35	10.85	65.1	29.45	32.55	43.4	48.05	38.75	38.75	1412.1	15.5	15.5	24.8	72.85	66.65	55.8	29.45	21.7	43.4	106.95	15.5	12.4	21.7	63.55	4.65	31	375.11	62	49.6	234.06	120.9	122.45	24.8	106.95	103.85	9.3	29.45	187.56	537.87	18.6
NDLVC	1	786	42.55	79.02	41.87	159.39	8.1	13.51	564.63	7.43	3.38	183.03	27.02	18.24	36.47	43.22	52.01	21.61	2186.24	4.73	12.83	33.09	118.19	89.15	66.19	51.33	14.86	91.85	74.97	8.78	7.43	38.5	91.18	16.88	12.16	251.92	172.22	158.04	153.31	460.62	321.49	64.84	170.87	170.2	5.4	17.56	142.51	951.62	8.1
NDLVC	1	28	30.09	78.98	31.97	99.67	6.58	22.57	666.65	9.4	1.88	99.67	27.27	11.28	54.54	31.97	35.73	17.87	1489.39	7.52	7.52	23.51	84.62	87.45	58.3	38.55	10.34	46.07	77.1	10.34	6.58	15.98	64.88	9.4	11.28	351.66	55.48	86.51	187.11	170.19	121.3	13.16	93.09	70.52	8.46	24.45	375.17	567.92	12.22
DCM	0	2396	17.55	78.96	64.92	92.99	14.04	12.28	972.04	8.77	10.53	73.69	33.34	26.32	40.36	61.41	40.36	21.06	1479.12	8.77	14.04	33.34	52.64	98.26	59.66	71.94	14.04	38.6	105.28	14.04	10.53	14.04	59.66	14.04	26.32	429.87	68.43	71.94	236.87	143.88	159.67	21.06	124.58	66.67	10.53	36.85	228.1	659.72	12.28
NDLVC	NA	1138	20.89	78.86	27.42	124.82	3.13	9.14	794.62	4.44	1	71.81	24.02	9.92	34.99	55.36	45.18	9.14	4833.55	3.13	4.18	10.97	65.81	90.09	56.4	32.12	12.53	31.6	189.32	5.22	2.87	16.19	95.84	4.44	5.48	600.08	99.23	159.81	380.99	241.02	231.1	10.18	235.28	114.38	2.61	10.18	79.12	665.36	5.48
ACM	0	2987	43.07	78.71	53.47	95.05	20.79	41.58	717.33	19.31	1.49	106.93	31.19	14.85	41.58	32.67	59.41	29.7	1550.49	13.37	10.4	23.76	83.17	123.27	75.74	35.64	17.82	56.44	60.89	11.88	10.4	11.88	60.89	10.4	19.31	423.27	37.13	65.35	398.02	105.45	99.5	17.82	74.26	102.48	20.79	23.76	138.12	341.58	22.28
DCM	NA	305	24.36	78.7	33.73	104.93	12.18	16.86	790.76	8.43	4.68	74.02	24.36	15.93	33.73	37.48	37.48	24.36	1579.64	11.24	8.43	14.05	51.53	85.26	59.03	28.11	20.61	36.54	137.73	20.61	11.24	19.68	63.71	3.75	8.43	375.7	92.75	89.94	223.92	241.72	196.75	24.36	157.4	60.9	5.62	16.86	199.56	1198.32	14.05
DCM	1	2492	26.82	78.66	28.6	109.94	10.73	16.98	768.71	6.26	7.15	94.75	35.75	13.41	40.22	38.44	37.54	16.98	1315.75	6.26	8.94	19.66	73.3	94.75	56.31	34.86	11.62	41.12	74.19	2.68	5.36	15.2	67.04	7.15	12.51	375.42	63.46	67.93	264.58	108.16	98.32	14.3	50.06	58.99	3.58	12.51	448.71	599.78	10.73
DCM	1	843	36.81	78.54	38.04	117.81	31.91	19.63	757.16	12.27	2.45	111.67	30.68	22.09	52.77	47.86	50.31	12.27	2107.03	8.59	12.27	11.04	77.31	99.4	71.18	78.54	17.18	61.36	94.49	20.86	6.14	28.22	61.36	7.36	17.18	404.96	66.27	125.17	390.24	152.17	114.13	15.95	88.36	78.54	11.04	13.5	336.24	395.14	14.73
DCM	1	2522	15.3	78.54	36.72	134.65	7.14	18.36	786.47	8.16	10.2	85.69	22.44	20.4	34.68	46.92	37.74	26.52	1554.58	10.2	2.04	13.26	56.1	113.23	61.2	40.8	12.24	28.56	89.77	16.32	9.18	14.28	52.02	13.26	12.24	453.93	73.44	62.22	249.92	133.63	147.91	21.42	82.63	54.06	6.12	21.42	264.2	535.53	9.18
MCM	1	2257	17.67	78.52	49.07	107.96	29.44	23.55	573.17	15.7	1.96	90.29	37.3	21.59	49.07	56.92	54.96	25.52	1629.21	5.89	13.74	13.74	58.89	106	58.89	56.92	21.59	27.48	86.37	25.52	23.55	19.63	35.33	21.59	23.55	380.8	54.96	98.15	349.4	147.22	86.37	25.52	70.66	72.63	15.7	31.41	121.7	382.77	19.63
MCM	1	2544	17.46	78.27	29.11	116.11	3.88	6.47	800.46	4.2	6.14	89.26	15.52	8.09	44.96	47.22	56.28	8.73	4264.94	2.91	5.5	11.97	100.91	104.79	58.86	83.12	9.7	39.13	70.83	3.56	6.14	13.26	172.38	3.88	7.44	466.37	88.94	181.44	331.83	408.48	244.83	15.52	63.39	205.7	3.56	14.55	153.62	554.99	6.79
NDLVC	NA	NA	87.46	78.25	110.48	96.67	41.43	78.25	336.03	36.83	4.6	110.48	23.02	78.25	59.84	50.63	64.44	115.08	170.32	32.22	32.22	59.84	96.67	55.24	64.44	73.65	41.43	82.86	59.84	96.67	55.24	46.03	55.24	55.24	78.25	211.75	64.44	36.83	202.54	41.43	46.03	27.62	46.03	124.29	46.03	78.25	174.92	257.78	27.62
NDLVC	1	156	34.56	78.14	54.1	127.73	27.05	25.55	592.05	13.52	4.51	85.65	21.04	19.53	57.1	57.1	63.11	36.06	2410.29	15.03	7.51	24.04	64.62	99.18	73.63	40.57	19.53	39.07	91.66	21.04	15.03	27.05	78.14	16.53	18.03	413.24	64.62	90.16	288.51	234.42	126.22	30.05	148.76	70.63	19.53	33.06	127.73	593.56	24.04
NDLVC	0	2781	27.9	78.11	48.82	106.01	11.16	13.95	870.4	6.97	8.37	126.93	30.69	25.11	50.22	37.66	53.01	20.92	995.94	8.37	8.37	27.9	78.11	89.27	62.77	54.4	16.74	43.24	177.15	11.16	12.55	25.11	101.83	9.76	15.34	400.33	62.77	80.9	295.71	103.22	129.72	15.34	115.77	44.64	1.39	22.32	242.71	235.73	12.55
HCM	1	1192	24.03	78.09	54.06	122.14	12.01	42.05	526.6	22.03	10.01	74.08	26.03	44.05	44.05	40.05	30.03	36.04	929.06	10.01	6.01	28.03	94.11	46.05	66.08	56.06	12.01	50.06	56.06	16.02	14.02	16.02	40.05	18.02	20.02	310.35	88.1	64.07	240.27	128.15	104.12	16.02	26.03	116.13	10.01	24.03	406.46	368.42	14.02
DCM	NA	NA	45.52	78.03	123.55	45.52	91.03	143.05	292.61	32.51	32.51	175.57	45.52	32.51	110.54	26.01	71.53	110.54	279.6	71.53	32.51	65.02	45.52	84.53	104.04	52.02	19.51	78.03	84.53	84.53	71.53	32.51	58.52	58.52	130.05	286.11	84.53	78.03	214.58	39.01	52.02	39.01	65.02	117.04	78.03	65.02	260.1	448.67	78.03
NDLVC	0	323	22.05	78.02	38.16	122.12	8.48	12.72	735.27	10.18	6.78	97.53	16.11	24.59	48.34	36.47	33.92	37.31	1197.46	4.24	8.48	9.33	68.69	83.11	51.73	28.83	13.57	35.62	44.95	16.96	11.87	18.66	53.43	12.72	17.81	367.21	67	50.04	267.99	113.64	81.41	16.96	55.12	64.45	5.09	17.81	183.18	465.58	13.57
DCM	1	3504	20.64	77.97	45.87	77.97	22.93	38.99	743.02	13.76	6.88	94.02	29.81	18.35	34.4	38.99	50.45	48.16	798.06	6.88	9.17	27.52	52.75	71.09	77.97	34.4	13.76	41.28	68.8	25.23	13.76	9.17	71.09	4.59	27.52	302.71	82.56	82.56	199.51	55.04	82.56	25.23	29.81	75.68	9.17	34.4	293.54	603.13	16.05
NDLVC	1	2352	28.02	77.87	25.64	115.86	5.22	7.6	740.28	7.6	3.8	91.17	28.02	12.35	43.69	46.53	41.31	13.3	1723.68	1.9	5.22	17.09	67.43	90.22	64.1	31.81	10.45	33.71	123.93	6.65	7.12	18.04	51.28	5.7	12.82	490.99	74.55	76.92	303.9	198.01	201.81	9.5	121.56	84.05	3.8	16.62	207.98	492.41	9.02
DCM	NA	987	19.22	77.79	33.4	119.89	3.2	13.73	787.98	7.78	5.49	64.98	43.01	16.02	49.88	50.79	38.9	20.13	1533.87	4.58	7.32	18.76	89.69	78.25	56.74	35.24	10.52	30.66	60.4	10.52	5.49	16.93	64.52	5.03	13.73	510.68	35.69	49.42	299.73	83.74	123.55	11.9	51.71	63.15	7.32	12.36	188.99	230.17	11.9
DCM	1	162	17.72	77.72	29.72	113.16	8	11.43	810.38	2.86	1	69.72	15.43	7.43	37.72	47.43	41.15	5.71	1578.48	2.86	4.57	7.43	60.58	84.01	61.72	18.86	17.14	30.29	78.3	6.86	6.29	20	62.86	4	7.43	432.05	60.01	58.86	272.6	125.16	121.16	6.29	118.3	59.44	5.71	16.57	302.89	584.07	6.86
DCM	1	1398	29.41	77.71	50.41	89.27	8.4	38.86	741.44	25.2	8.4	92.42	30.46	31.51	51.46	70.36	51.46	29.41	1391.51	9.45	10.5	22.05	85.07	74.56	67.21	31.51	12.6	38.86	56.71	15.75	5.25	18.9	71.41	9.45	30.46	468.39	46.21	113.42	306.66	137.58	128.12	12.6	142.83	76.66	7.35	26.25	216.34	700.48	17.85
NDLVC	1	2868	34.29	77.61	45.12	93.86	23.46	27.07	516.22	27.07	3.61	88.44	18.05	27.07	36.1	57.76	50.54	32.49	978.29	14.44	7.22	28.88	68.59	63.17	61.37	23.46	14.44	77.61	86.64	25.27	7.22	23.46	59.56	18.05	30.68	321.28	88.44	133.57	167.86	265.33	185.91	23.46	167.86	93.86	12.63	12.63	95.66	712.96	9.02
DCM	NA	NA	56.33	77.46	95.06	109.14	63.37	59.85	521.08	31.69	24.65	130.27	38.73	24.65	59.85	56.33	91.54	52.81	429.54	21.12	17.6	42.25	88.02	77.46	130.27	70.42	38.73	119.71	105.62	73.94	38.73	28.17	59.85	17.6	63.37	267.58	49.29	102.1	295.75	70.42	35.21	45.77	45.77	147.87	38.73	52.81	193.64	169	38.73
MCM	1	713	23.74	77.34	45.45	145.86	8.82	15.6	778.15	5.43	3.39	109.9	25.78	12.89	49.52	51.56	61.74	14.93	2561.73	4.75	8.14	11.53	80.05	121.44	64.45	55.63	21.71	41.38	131.61	7.46	4.07	22.39	63.09	8.14	13.57	476.93	50.88	82.77	401.63	202.85	183.17	9.5	177.07	71.23	10.85	19	173.68	985.75	15.6
MCM	NA	2037	34.24	77.34	48.41	155.26	10.63	25.39	753.29	14.17	8.26	90.91	40.14	21.84	49.59	64.35	54.9	23.02	2056.21	7.08	8.26	23.61	95.64	82.65	76.16	47.82	22.43	37.78	77.34	8.26	8.26	25.39	80.29	17.12	14.76	452.21	69.66	77.93	242.64	204.26	188.32	17.71	105.67	124.56	10.04	23.61	306.98	618.1	18.89
HCM	NA	1549	36.87	77.26	31.61	101.84	8.78	15.8	781.37	10.54	3.51	124.67	29.85	12.29	49.16	66.72	61.46	31.61	1494.26	17.56	14.05	24.58	77.26	89.55	71.99	56.19	12.29	26.34	84.28	15.8	15.8	15.8	98.33	12.29	17.56	426.68	49.16	52.68	252.85	135.2	138.71	21.07	100.09	79.01	15.8	14.05	223	391.56	15.8
MCM	NA	3106	31.85	77.23	37.42	153.67	8.76	27.87	725.36	14.33	7.96	149.69	27.07	18.31	61.31	46.18	74.05	23.89	3703.22	9.55	13.54	30.26	109.08	98.73	83.6	58.12	15.92	92.36	127.4	10.35	14.33	16.72	65.29	20.7	33.44	308.14	238.87	555.76	254.79	425.18	203.04	58.92	199.05	230.9	14.33	21.5	113.06	715.8	14.33
DCM	NA	1096	9.79	77.21	27.19	119.26	5.44	3.99	909.13	3.99	2.9	78.66	19.57	12.69	32.99	44.95	37.7	8.34	2082.89	1.81	2.9	11.24	59.45	88.81	53.65	18.49	13.41	36.61	111.65	5.8	5.44	21.75	76.49	6.52	6.52	441.52	96.79	85.19	262.08	280.21	241.06	9.79	158.41	58.72	1.81	9.06	159.13	775.37	7.61
NDLVC	0	2349	31.7	77.12	29.58	104.59	10.57	22.19	798.72	4.23	3.17	78.18	25.36	14.79	43.32	35.92	49.66	24.3	1409.38	7.4	6.34	12.68	67.62	73.96	65.5	26.41	12.68	49.66	64.45	12.68	8.45	26.41	57.05	13.73	20.07	416.26	64.45	84.52	277.86	141.57	122.55	14.79	46.49	82.41	9.51	17.96	209.19	388.79	12.68
MCM	NA	1436	25.35	77.07	32.54	126.4	3.43	17.13	689.9	6.51	3.77	89.41	27.75	13.7	43.5	53.78	52.41	9.25	2050.18	3.08	7.54	11.99	74.33	89.06	64.74	35.97	13.36	29.12	72.28	6.17	3.77	15.76	70.57	9.25	10.62	466.9	36.65	51.38	300.42	120.24	181.55	10.96	112.36	55.84	8.56	13.7	418.26	585.77	6.51
NDLVC	1	894	32.08	77	25.67	103.59	9.17	10.08	766.36	2.75	5.5	77.92	28.42	12.83	50.42	47.67	42.17	16.5	1175.2	2.75	6.42	18.33	77.92	78.84	72.42	66.92	11.92	44.92	68.75	3.67	1.83	14.67	52.25	5.5	11.92	379.51	41.25	41.25	231.01	79.75	74.25	9.17	49.5	81.59	5.5	14.67	181.51	509.68	7.33
DCM	1	1489	16.16	76.92	23.27	137.03	8.4	11.63	788.54	7.76	4.52	107.29	21.33	22.62	42.01	43.31	36.84	23.27	1180.88	7.76	5.82	10.99	87.9	64.63	46.54	53.65	7.11	41.37	53	6.46	9.05	14.22	67.87	6.46	8.4	381.99	74.98	92.43	215.88	140.9	109.23	18.74	21.33	82.09	8.4	13.57	114.4	321.88	12.93
NDLVC	1	1850	21.11	76.9	28.65	95	10.56	19.6	864.04	21.11	6.03	110.08	28.65	21.11	55.79	40.71	30.16	34.68	1041.97	7.54	10.56	28.65	72.38	93.49	75.4	69.36	16.59	46.75	64.84	12.06	7.54	18.1	78.41	12.06	24.13	367.93	55.79	73.89	259.36	141.74	129.68	22.62	57.3	69.36	12.06	25.63	826.34	450.87	10.56
RCM	0	125	58.58	76.89	76.89	87.88	25.63	43.94	626.12	14.65	10.98	131.81	40.28	18.31	36.62	76.89	51.26	36.62	1427.99	32.95	14.65	21.97	58.58	84.21	84.21	43.94	25.63	36.62	98.86	7.32	18.31	18.31	76.89	18.31	65.91	410.09	87.88	153.78	252.64	131.81	124.49	43.94	54.92	102.52	10.98	29.29	183.08	325.87	14.65
HCM	1	131	18.93	76.82	34.51	73.48	6.68	21.15	672.44	25.61	11.13	118.01	35.63	22.27	37.85	44.53	40.08	30.06	1099.96	11.13	7.79	21.15	84.61	66.8	57.89	60.12	23.38	55.67	62.35	12.25	10.02	28.95	67.91	12.25	21.15	359.6	48.99	55.67	233.8	57.89	61.23	15.59	36.74	61.23	10.02	20.04	113.56	264.97	12.25
NDLVC	1	2505	18.31	76.81	25.43	99.19	4.58	9.16	763.5	2.03	4.58	79.86	28.48	11.7	40.18	45.78	36.62	11.19	1700.95	3.05	6.61	8.14	59.51	83.42	49.85	27.47	16.28	33.57	84.95	4.58	3.56	16.79	59.51	11.19	3.56	409.47	50.87	62.56	265.52	139.37	123.1	8.65	93.08	68.67	2.54	11.7	186.68	763.5	4.58
DCM	NA	1156	15.55	76.79	20.09	120.85	5.83	4.86	921.76	2.92	3.56	90.72	24.3	7.45	34.99	38.56	41.8	4.86	2172.7	2.92	1.3	12.64	58.97	81.97	53.13	34.02	13.28	35.64	82.62	3.24	3.56	17.5	86.83	7.45	5.51	419.9	85.21	122.79	239.11	230.68	167.5	11.66	49.25	62.21	1.94	8.42	286.73	415.68	4.21
NDLVC	1	514	36.72	76.51	41.31	105.58	18.36	21.42	835.46	12.24	9.18	91.81	22.95	18.36	52.03	53.56	64.27	36.72	2018.27	4.59	1.53	19.89	87.22	107.11	78.04	36.72	7.65	30.6	82.63	27.54	19.89	19.89	44.37	7.65	19.89	388.66	73.45	96.4	351.93	198.92	105.58	19.89	90.28	87.22	16.83	32.13	209.63	714.58	22.95
DCM	NA	1365	12.24	76.48	20.39	128.48	11.22	14.28	911.62	8.16	9.18	73.42	26.51	17.34	44.87	61.18	42.83	17.34	1865.05	7.14	7.14	12.24	97.89	75.46	52.01	30.59	13.26	32.63	39.77	12.24	4.08	21.41	68.32	12.24	14.28	438.48	47.93	60.16	252.89	137.66	107.07	7.14	33.65	88.71	7.14	14.28	344.66	436.44	9.18
RCM	1	1032	22.94	76.46	29.95	98.13	5.73	14.02	768.46	5.1	4.46	77.74	21.03	14.02	38.23	39.51	42.05	19.12	1287.77	3.19	3.19	19.75	91.12	86.66	68.18	34.41	14.66	52.89	80.29	8.28	3.82	20.39	100.04	8.92	5.1	425.01	83.47	103.86	257.43	99.4	84.11	10.2	48.43	51.61	3.19	17.84	550.54	375.94	6.37
DCM	1	3499	35.29	76.46	64.69	99.98	32.35	38.23	941.01	35.29	8.82	161.74	17.64	23.53	26.47	47.05	44.11	32.35	870.43	5.88	8.82	29.41	70.58	79.4	82.34	47.05	17.64	58.81	70.58	44.11	23.53	2.94	41.17	5.88	35.29	423.45	79.4	88.22	282.3	147.03	58.81	44.11	38.23	132.33	14.7	55.87	197.02	611.66	29.41
NDLVC	1	3514	21.36	76.45	27.73	92.56	4.5	8.99	632.57	6	2.62	101.93	21.74	9.74	41.6	41.22	43.47	11.62	1371.95	1.5	5.25	14.62	81.69	80.95	61.46	41.97	11.24	39.72	106.43	6.75	4.87	10.87	92.56	6.75	4.87	481.55	107.18	126.29	297.17	156.64	134.16	10.49	106.05	80.57	2.62	11.24	227.85	413.35	4.12
DCM	1	172	12.33	76.31	25.24	105.07	8.22	7.04	879.86	1.76	4.7	90.98	29.94	11.15	39.33	41.09	39.91	21.72	1901.77	5.28	2.35	7.63	49.89	83.35	68.68	54.59	12.33	41.09	72.2	9.98	8.8	14.67	85.7	4.11	13.5	473.1	55.76	71.61	218.35	150.85	114.46	14.67	54	56.94	2.35	15.85	379.77	399.72	4.7
NDLVC	NA	NA	95.22	76.17	57.13	95.22	76.17	80.93	371.34	38.09	19.04	119.02	28.56	28.56	66.65	57.13	104.74	76.17	228.52	28.56	33.33	57.13	95.22	57.13	85.69	119.02	57.13	90.46	42.85	57.13	52.37	23.8	23.8	23.8	42.85	180.91	66.65	23.8	214.24	47.61	47.61	52.37	66.65	104.74	38.09	95.22	99.98	161.87	33.33
NDLVC	0	32	19.31	76.02	32.98	86.88	3.62	9.65	761.85	4.42	4.83	87.69	30.97	6.03	35	51.89	41.43	6.84	1539.39	2.41	3.62	12.07	88.49	83.67	62.35	46.26	8.85	43.04	72	8.85	5.63	16.89	72	7.64	7.24	480.28	48.67	69.59	273.12	235.71	199.91	9.65	180.21	76.83	3.22	10.46	343.52	823.39	6.44
NDLVC	0	55	50.12	75.98	53.35	105.08	19.4	30.72	581.99	21.02	11.32	85.68	12.93	32.33	66.28	63.05	45.27	32.33	1400.02	8.08	12.93	29.1	75.98	77.6	56.58	33.95	14.55	40.42	92.15	19.4	6.47	27.48	80.83	42.03	22.63	261.9	46.88	63.05	200.46	98.62	105.08	22.63	53.35	118.02	14.55	37.18	203.7	321.71	16.17
DCM	0	387	46.57	75.9	37.95	106.94	22.42	29.32	765.86	10.35	18.97	122.47	27.6	27.6	34.5	50.02	27.6	34.5	1097.04	12.07	1.72	34.5	72.45	62.1	63.82	27.6	6.9	43.12	43.12	34.5	10.35	31.05	41.4	12.07	27.6	341.53	63.82	34.5	188.02	77.62	69	13.8	34.5	56.92	8.62	22.42	91.42	343.26	6.9
NDLVC	1	1342	25.29	75.86	25.29	79.47	7.22	16.86	793.48	8.43	1.2	89.1	28.9	10.84	48.16	39.73	46.96	16.86	1161.92	6.02	7.22	15.65	74.65	101.14	56.59	38.53	26.49	25.29	120.41	12.04	7.22	13.24	71.04	4.82	14.45	376.87	51.77	40.94	258.87	113.18	77.06	12.04	102.35	79.47	12.04	20.47	332.32	650.19	13.24
RCM	1	66	19.26	75.83	22.87	144.44	6.02	18.05	727.01	7.82	3.61	130	19.26	10.23	33.1	32.5	37.31	12.64	1300.56	1.81	4.21	18.05	81.25	80.65	61.99	54.16	10.23	65	57.17	7.22	4.21	27.08	65.6	12.04	9.03	275.04	131.8	160.69	212.45	296.1	226.89	24.07	58.38	101.11	7.22	18.05	154.07	651.18	8.43
NDLVC	1	269	21.31	75.83	33.84	102.16	7.52	16.29	817.88	7.52	2.51	80.22	21.94	14.41	26.32	45.75	42.62	16.29	1048.51	1.25	5.01	11.28	73.33	70.19	57.66	28.83	15.67	60.79	86.49	10.03	5.01	19.43	58.91	7.52	8.15	408.63	61.42	62.67	295.81	132.87	104.66	9.4	107.17	53.9	2.51	13.79	226.25	419.28	1.88
DCM	1	1977	12.63	75.8	18.5	84.82	4.06	4.51	715.12	4.06	1.8	102.87	20.3	9.93	30.68	42.41	28.42	13.54	1351.73	3.16	4.96	11.28	86.18	77.15	58.2	50.08	6.32	33.39	49.63	4.06	4.51	20.3	60.91	4.51	8.12	353.72	49.18	53.24	259.88	106.03	88.88	6.32	51.89	46.47	2.26	11.73	98.81	302.74	8.12
DCM	1	2103	23.45	75.57	38.22	131.15	14.77	18.24	960.63	9.55	6.95	119.86	22.58	15.63	59.06	47.77	61.67	28.66	2464.99	2.61	10.42	21.71	81.65	122.47	69.49	40.82	15.63	43.43	105.97	22.58	18.24	21.71	72.96	13.03	18.24	404.75	44.3	48.64	355.24	161.55	105.97	18.24	66.01	74.7	6.95	30.4	212.8	407.36	16.5
NDLVC	1	590	25.11	75.34	23.23	109.88	5.02	11.93	563.19	6.91	3.77	61.53	22.6	12.56	39.56	50.86	35.16	12.56	1226.22	6.28	7.53	8.79	72.2	82.25	48.35	32.65	8.79	45.83	69.69	10.05	6.91	13.81	52.11	7.53	9.42	398.07	45.83	56.51	254.91	90.41	80.99	11.93	53.37	86.65	5.02	11.3	192.13	457.71	11.3
DCM	1	949	20.15	75.34	32.41	93.74	5.26	19.27	730.63	12.26	5.26	86.73	22.78	14.89	42.05	56.07	30.66	22.78	1226.48	2.63	8.76	18.4	70.96	77.97	56.07	35.04	9.64	34.17	72.71	8.76	7.88	19.27	73.59	9.64	13.14	353.05	42.05	61.32	233.03	134.91	107.75	14.02	44.68	78.85	7.88	20.15	226.9	303.12	8.76
NDLVC	1	498	34.86	75.24	31.54	131.68	4.98	21.02	617.44	9.96	3.32	156.02	23.79	15.49	49.79	38.73	70.82	18.81	1020.78	3.87	8.85	33.2	159.34	75.24	87.42	40.39	13.83	102.91	112.31	8.3	4.98	24.34	61.41	15.49	12.17	248.42	203.6	196.96	160.45	292.12	204.16	32.64	107.89	204.16	6.09	20.47	324.77	1015.8	9.41
DCM	NA	NA	32.21	75.15	75.15	80.52	42.94	48.31	418.71	26.84	32.21	85.89	16.1	32.21	64.42	75.15	48.31	69.78	332.82	32.21	16.1	48.31	107.36	32.21	139.57	59.05	32.21	32.21	85.89	48.31	69.78	10.74	37.58	26.84	69.78	273.77	75.15	96.62	150.3	48.31	64.42	32.21	32.21	80.52	64.42	48.31	214.72	241.56	32.21
NDLVC	0	405	25.96	75.14	35.06	102.91	6.83	14.57	663.48	8.65	4.55	75.59	29.14	19.13	45.08	52.37	41.89	20.49	1810.56	2.73	11.38	18.67	77.41	71.04	63.3	29.6	15.03	45.99	74.23	10.93	6.83	15.94	59.65	12.75	13.21	477.68	60.56	76.96	299.63	124.32	117.94	10.93	153.92	67.85	4.55	18.67	109.29	632.97	8.2
NDLVC	0	623	23.47	75.09	56.32	86.83	23.47	23.47	661.75	7.04	2.35	138.45	30.51	18.77	49.28	46.93	49.28	21.12	1588.68	4.69	2.35	18.77	68.05	77.44	65.71	42.24	30.51	35.2	46.93	7.04	16.43	21.12	82.13	16.43	11.73	391.89	79.79	145.49	244.05	176	157.23	18.77	183.04	114.99	4.69	14.08	150.19	349.65	21.12
DCM	NA	39	12.33	74.9	33.19	112.81	2.36	4.53	990.79	3.08	1.81	74.18	28.84	10.34	38.09	54.05	36.45	7.62	2057.56	1.81	4.72	9.79	60.58	82.34	60.76	35	17.23	26.84	91.04	4.35	2.9	14.69	66.74	3.99	7.07	495.12	31.19	39.36	317.2	99.93	134.93	5.8	91.77	45.7	3.45	11.06	312.13	345.68	4.17
NDLVC	0	2323	18.44	74.88	20.67	106.73	3.91	4.47	696.79	3.91	7.26	92.2	26.26	9.5	39.67	38.56	44.7	10.62	1771.86	5.59	2.24	20.12	84.93	73.2	56.99	46.38	7.26	41.91	43.58	7.26	4.47	17.32	167.63	7.26	8.94	363.2	64.82	83.26	216.24	179.37	119.02	13.97	50.85	217.92	3.35	10.06	166.51	244.74	5.59
NDLVC	0	2877	55.6	74.84	55.6	114.76	7.13	24.23	661.46	17.11	6.42	82.68	21.38	20.67	57.02	62.01	44.91	27.8	1476.88	7.84	13.54	17.11	83.4	86.96	86.96	33.5	27.09	54.17	63.44	13.54	5.7	24.23	74.84	7.84	17.82	485.4	39.2	62.01	288.68	111.91	99.08	11.4	102.64	84.11	13.54	27.09	235.22	489.68	19.25
DCM	NA	2158	27.59	74.66	25.97	139.58	3.25	20.29	555.07	19.48	4.06	59.24	22.72	21.1	49.5	52.75	45.44	22.72	1877.81	6.49	10.55	21.1	68.98	75.47	68.17	27.59	20.29	30.03	61.67	15.42	6.49	12.17	73.85	15.42	12.17	409.81	43.82	47.88	292.95	81.96	88.45	13.8	74.66	57.62	7.3	15.42	131.46	379.78	15.42
DCM	1	484	31.53	74.41	42.88	121.08	13.87	17.66	536.02	22.7	5.04	94.59	35.31	22.7	61.8	49.19	47.93	37.84	887.9	12.61	6.31	23.96	75.67	80.72	63.06	56.76	8.83	55.49	63.06	15.13	7.57	30.27	58.02	20.18	27.75	288.82	49.19	56.76	195.49	87.02	84.5	23.96	45.4	109.73	7.57	36.58	237.11	499.44	21.44
NDLVC	1	2278	15.66	74.39	41.11	121.37	15.66	15.66	616.62	11.75	13.7	66.56	15.66	19.58	31.32	46.98	41.11	54.81	1828.34	13.7	3.92	15.66	70.47	90.05	62.64	17.62	17.62	45.02	50.9	11.75	15.66	25.45	78.3	9.79	37.19	330.82	242.73	250.56	219.24	348.44	319.08	37.19	154.65	127.24	11.75	37.19	256.44	1039.45	11.75
DCM	1	2429	11.38	74.37	25.04	112.31	8.35	9.86	742.91	3.79	3.79	87.27	25.04	12.9	31.11	60.71	27.32	22.01	1277.89	5.31	2.28	12.14	63.74	87.27	60.71	47.05	7.59	48.57	44.01	15.18	12.9	14.42	59.19	5.31	18.21	476.55	60.71	86.51	266.35	108.51	69.81	15.94	58.43	55.4	5.31	16.69	93.34	365	12.9
MCM	1	2359	23.75	74.21	43.04	75.69	16.33	23.75	728.74	10.39	10.39	100.93	28.2	25.23	29.68	34.14	35.62	35.62	1089.4	17.81	11.87	20.78	63.82	77.18	51.95	28.2	17.81	40.07	87.57	14.84	16.33	25.23	57.88	13.36	26.72	351.75	106.86	87.57	233.02	167.71	129.12	25.23	56.4	63.82	8.91	25.23	394.8	253.8	14.84
MCM	0	2331	20.29	74.09	22.93	138.47	6.17	14.11	812.29	8.82	8.82	112.01	23.81	14.99	32.63	50.27	37.92	21.17	1419.08	7.94	4.41	17.64	60.86	71.44	67.91	34.4	11.47	70.56	55.56	11.47	8.82	43.22	44.1	4.41	15.88	352.79	58.21	79.38	215.2	197.56	167.57	11.47	29.99	93.49	6.17	12.35	232.84	316.63	7.06
DCM	NA	1204	22.26	74.04	38.23	113.24	7.26	8.71	783.46	6.77	4.84	101.14	29.03	12.1	30.49	53.71	46.46	15.49	2056.64	7.26	6.29	15.49	61.94	68.72	64.84	35.33	13.07	31.45	71.62	13.07	6.77	26.13	67.75	9.68	11.13	497.95	74.04	75.49	269.54	226.96	174.69	12.58	127.75	46.46	6.29	12.58	350.35	944.6	8.71
NDLVC	1	2945	46.53	74.02	44.41	118.44	21.15	10.57	856.55	10.57	8.46	137.47	33.84	29.61	54.99	63.45	21.15	33.84	1340.88	12.69	8.46	35.95	107.86	97.29	114.21	48.64	12.69	50.76	84.6	31.72	23.26	12.69	109.98	10.57	29.61	325.7	88.83	86.71	222.07	162.85	156.51	25.38	42.3	118.44	6.34	35.95	188.23	486.44	14.8
MCM	1	1141	20.51	74	33.88	112.34	3.57	8.02	699.89	8.02	4.46	121.25	12.48	7.13	35.66	32.99	35.66	5.35	1541.54	1.78	3.57	14.27	77.57	92.72	47.25	32.1	11.59	57.06	77.57	9.81	8.92	20.51	49.04	8.92	10.7	412.8	88.27	119.47	234.48	188.12	131.95	15.16	32.99	96.29	4.46	5.35	327.21	342.37	6.24
DCM	0	2493	28.54	73.93	37.62	111.55	16.86	24.64	740.64	16.86	6.49	123.22	20.75	10.38	40.21	55.77	53.18	20.75	1415.12	3.89	11.67	23.35	81.72	112.85	49.29	63.56	22.05	42.8	93.39	14.27	14.27	31.13	51.88	6.49	14.27	378.75	63.56	119.33	352.81	114.14	97.28	12.97	67.45	73.93	11.67	20.75	163.43	390.42	10.38
MCM	NA	1313	18.46	73.83	36.92	109.87	7.03	12.31	945.75	6.15	4.39	66.8	26.37	11.43	43.07	50.1	36.92	30.76	1855.46	4.39	8.79	21.09	72.07	79.98	57.13	27.25	17.58	38.67	74.71	11.43	10.55	16.7	69.44	10.55	9.67	457.93	75.59	51.86	258.41	137.99	134.48	9.67	123.05	68.56	7.03	15.82	160.85	490.45	7.03
NDLVC	0	2909	42.17	73.81	42.17	109.65	27.41	27.41	529.29	16.87	10.54	99.11	25.3	16.87	40.07	52.72	59.04	27.41	1425.51	12.65	18.98	14.76	107.55	113.87	42.17	52.72	23.2	50.61	61.15	23.2	21.09	29.52	31.63	14.76	31.63	409.1	86.46	137.07	324.75	194	128.63	29.52	124.42	90.68	27.41	37.96	236.18	643.17	12.65
DCM	1	193	19.47	73.74	24.19	132.15	4.13	7.67	771.06	7.08	4.13	85.54	26.55	17.11	43.66	48.97	34.22	20.06	1547.42	8.26	3.54	17.7	69.02	89.67	57.81	63.71	11.8	31.27	64.89	9.44	6.49	17.7	133.92	7.08	10.03	361.05	87.9	93.21	270.78	148.67	155.75	11.21	89.67	65.48	2.36	15.93	201.17	448.36	13.57
NDLVC	NA	2017	39.18	73.46	63.67	105.3	14.69	36.73	668.51	24.49	24.49	83.26	39.18	22.04	63.67	58.77	53.87	53.87	1530.48	24.49	14.69	24.49	83.26	80.81	75.91	41.63	14.69	53.87	71.01	17.14	24.49	22.04	83.26	7.35	34.28	450.57	56.32	100.4	203.25	90.6	137.13	12.24	115.09	127.34	14.69	39.18	306.1	435.88	12.24
MCM	1	1994	61.9	73.36	38.97	82.53	34.39	41.26	541.02	18.34	13.75	87.11	34.39	18.34	45.85	38.97	45.85	18.34	1141.65	16.05	11.46	18.34	55.02	89.41	61.9	77.94	20.63	45.85	73.36	38.97	9.17	20.63	50.43	6.88	18.34	293.43	34.39	36.68	233.83	126.09	96.28	22.92	55.02	52.73	22.92	36.68	213.2	518.1	38.97
NDLVC	1	139	31.84	73.33	39.56	164.03	13.51	20.26	644.53	10.61	11.58	143.77	20.26	18.33	38.59	34.74	81.05	23.16	1615.2	6.75	6.75	30.88	122.54	118.68	90.7	54.03	12.54	58.86	121.57	12.54	11.58	28.95	43.42	15.44	17.37	316.48	122.54	271.13	251.83	406.21	199.73	27.98	93.59	118.68	15.44	30.88	308.76	809.53	13.51
DCM	1	104	35.04	73.26	58.39	131.65	6.37	23.36	658.26	9.56	9.56	93.43	36.1	18.05	47.78	58.39	54.15	42.47	1505.5	4.25	8.49	29.73	97.68	72.2	59.46	31.85	25.48	50.96	71.13	19.11	9.56	26.54	94.49	8.49	16.99	400.26	57.33	83.87	259.06	113.6	122.1	25.48	89.18	70.07	10.62	23.36	205.97	369.47	19.11
HCM	NA	1445	10.06	73.23	16.31	134.31	4.16	3.82	759.37	2.08	22.56	78.78	30.89	10.41	41.65	52.75	38.18	7.29	1931.06	2.78	3.82	10.76	82.6	90.24	53.79	60.39	6.94	33.32	61.08	4.16	2.08	7.64	59.35	3.82	3.82	510.18	23.95	22.91	321.03	31.58	48.24	2.08	19.78	53.1	2.78	6.25	45.47	120.78	5.21
NDLVC	1	2960	28.16	73.21	58.19	112.63	16.89	26.28	610.06	11.26	1.88	99.49	35.67	13.14	31.91	61.94	37.54	31.91	1197.6	13.14	13.14	31.91	91.98	76.96	61.94	37.54	9.39	31.91	90.1	13.14	24.4	13.14	131.4	9.39	22.53	277.81	97.61	118.26	230.89	120.14	120.14	22.53	88.22	95.73	16.89	30.03	257.17	572.52	15.02
NDLVC	0	1082	15.19	73.2	35.91	99.44	8.29	17.95	745.77	5.52	6.91	100.82	34.53	12.43	38.67	40.05	53.86	20.72	1506.73	5.52	2.76	12.43	58	99.44	42.81	40.05	6.91	37.29	88.39	6.91	2.76	22.1	78.72	4.14	5.52	484.75	64.91	49.72	292.78	160.2	113.25	1.38	111.87	37.29	2.76	15.19	151.92	428.13	4.14
DCM	NA	NA	66.21	73.18	90.6	108.02	38.33	69.69	466.94	24.39	3.48	108.02	41.82	31.36	62.72	45.3	76.66	66.21	466.94	24.39	20.91	38.33	83.63	66.21	87.11	55.75	41.82	90.6	101.05	31.36	27.88	24.39	24.39	13.94	31.36	250.89	83.63	52.27	229.98	52.27	59.24	10.45	41.82	73.18	20.91	41.82	149.84	421.64	34.85
DCM	NA	NA	65.03	73.16	73.16	154.44	138.19	178.83	325.14	81.29	16.26	162.57	24.39	89.41	81.29	89.41	121.93	138.19	195.09	40.64	65.03	56.9	121.93	138.19	130.06	48.77	97.54	56.9	65.03	121.93	113.8	48.77	65.03	81.29	146.31	284.5	32.51	97.54	186.96	40.64	56.9	73.16	81.29	138.19	48.77	186.96	333.27	260.11	97.54
RCM	1	653	26.9	73.1	43.45	111.72	6.9	17.24	666.87	8.28	4.14	106.89	28.27	20	60.69	65.51	44.83	19.31	1548.91	4.83	6.9	19.31	95.17	82.07	61.38	33.1	13.1	49.65	49.65	11.72	4.83	18.62	81.38	13.1	13.1	454.47	59.31	68.27	251.02	84.13	117.24	8.97	34.48	111.72	8.28	19.31	332.4	185.51	10.34
MCM	0	1964	24.72	73.1	46.22	113.95	4.3	18.27	756.77	10.75	5.37	77.4	20.96	16.12	49.45	49.99	36.01	19.35	2152.08	6.45	9.14	22.04	91.91	91.91	66.11	22.04	15.05	36.55	99.43	9.14	5.91	25.8	83.31	9.67	21.5	459.55	64.5	92.98	278.42	160.71	153.72	16.12	133.83	76.86	6.99	14.51	241.87	593.92	15.05
MCM	1	1815	24.05	73.05	40.09	96.22	6.24	16.04	808.04	14.25	7.13	60.58	28.51	16.04	32.96	60.58	34.74	24.95	1414.74	9.8	11.58	23.16	86.42	86.42	74.84	33.85	15.15	52.56	49.89	13.36	7.13	22.27	78.4	14.25	16.04	397.34	36.53	54.34	236.98	100.67	122.94	13.36	79.29	81.96	8.91	15.15	123.83	552.36	10.69
DCM	NA	NA	115.66	73.05	127.83	97.39	85.22	127.83	286.1	73.05	24.35	127.83	36.52	73.05	91.31	54.78	85.22	121.74	273.92	66.96	36.52	24.35	133.92	60.87	121.74	73.05	66.96	66.96	91.31	115.66	66.96	42.61	85.22	36.52	109.57	243.49	54.78	133.92	152.18	85.22	97.39	91.31	66.96	182.62	73.05	115.66	206.96	292.18	73.05
RCM	NA	792	18.75	72.92	19.45	138.89	9.72	3.47	856.28	4.86	6.25	98.61	29.17	6.25	35.42	40.28	42.36	9.72	2438.29	4.17	4.86	13.89	71.53	88.89	64.59	56.25	12.5	47.22	95.84	11.81	10.42	11.81	53.47	5.56	6.94	461.13	125	178.48	217.37	504.19	319.46	31.25	205.56	160.42	5.56	9.72	102.09	1008.37	9.72
NDLVC	0	47	35.03	72.86	33.63	112.09	9.81	25.92	701.23	11.91	8.41	91.07	26.62	26.62	45.53	51.14	42.73	29.42	1527.86	11.21	9.81	20.32	77.76	98.07	61.65	30.12	15.41	45.53	107.88	8.41	8.41	28.02	88.97	11.91	19.61	453.94	65.15	74.26	263.4	145.01	115.59	4.2	99.48	86.87	9.11	18.21	140.81	458.15	14.01
DCM	1	386	28.32	72.82	33.04	118	4.05	11.46	592.02	2.7	4.05	114.63	28.32	15.51	45.18	45.18	33.04	20.23	1220.46	6.07	8.09	18.21	81.59	86.31	47.2	51.92	6.74	35.06	77.54	8.77	4.05	24.95	70.13	7.42	10.11	358.05	52.59	73.5	250.16	130.14	123.39	9.44	24.95	86.98	6.74	17.53	155.76	215.1	5.39
NDLVC	NA	1393	19.72	72.81	34.89	75.84	15.17	12.14	652.26	7.58	1.52	74.33	22.75	19.72	31.85	27.3	37.92	19.72	1224.13	15.17	10.62	24.27	57.64	69.78	47.02	19.72	19.72	24.27	124.39	16.69	21.24	19.72	66.74	9.1	15.17	339.78	57.64	66.74	232.08	171.41	125.9	16.69	95.56	34.89	9.1	22.75	248.77	474.79	13.65
NDLVC	1	949	30.37	72.76	36.7	136.67	9.49	13.92	683.34	8.23	3.8	101.87	24.04	16.45	41.13	44.29	40.49	22.15	1145.22	6.33	5.69	21.51	115.16	85.42	80.99	44.92	9.49	56.31	86.68	6.33	5.06	19.61	87.32	9.49	12.02	325.22	80.99	89.21	206.9	268.27	211.96	20.25	72.76	130.97	12.02	21.51	178.43	562.49	11.39
HCM	1	44	20.25	72.69	19.21	107.48	5.19	5.71	815.21	5.19	2.08	115.27	18.17	10.38	55.56	41.54	48.29	8.31	1438.3	1.56	2.6	9.87	75.29	110.6	52.96	61.27	9.35	39.46	90.87	9.35	5.19	15.58	56.6	9.35	5.19	381.64	69.06	67.5	259.1	149.54	175.5	19.21	27.52	106.44	1.04	11.94	58.67	309.99	2.6
NDLVC	NA	1309	8.09	72.3	26.16	115.59	9.99	9.04	811.03	4.76	5.23	73.73	18.55	15.22	39.01	47.09	48.04	9.04	2510.14	4.28	3.33	13.79	56.13	77.54	49.95	37.58	17.12	29.49	88.95	7.61	4.76	21.41	57.56	5.71	6.66	475.2	59.46	52.8	291.11	153.17	156.97	9.51	147.46	55.65	2.85	9.99	151.74	509.45	8.56
NDLVC	0	2885	22.95	72.19	38.72	104.22	7.65	16.73	750.57	9.56	3.35	92.75	19.6	14.82	39.68	50.2	41.11	16.25	1419.39	3.35	7.65	18.17	100.87	78.4	70.75	43.03	9.08	32.99	86.05	8.61	6.69	20.08	63.11	11.95	14.82	357.12	52.11	72.19	223.26	115.69	105.65	11	55.93	87.96	4.78	17.21	343.25	397.27	9.56
DCM	0	473	33.48	72.1	45.49	156.22	7.73	18.03	996.54	7.73	5.15	122.74	22.32	12.02	36.91	51.5	54.08	30.04	1799.1	3.43	10.3	19.74	75.53	86.69	57.51	42.92	13.73	53.22	79.83	11.16	11.16	25.75	66.09	7.73	11.16	460.07	72.96	96.99	253.21	273.81	223.17	16.31	65.23	66.95	6.01	20.6	209.44	509.86	7.73
MCM	NA	NA	26.31	72.07	43.47	129.26	13.73	25.17	704.67	16.02	4.58	105.24	26.31	26.31	58.34	57.2	43.47	22.88	1201.13	6.86	10.3	26.31	82.36	97.23	66.35	36.61	10.3	49.19	61.77	13.73	8.01	17.16	53.77	10.3	18.3	465.58	44.61	84.65	311.15	128.12	141.85	13.73	25.17	106.39	8.01	17.16	336.32	376.36	19.45
MCM	1	2656	39.99	71.98	58.65	98.64	31.99	29.33	647.82	8	10.66	157.29	34.66	18.66	74.65	55.98	71.98	45.32	2140.74	8	16	31.99	79.98	93.31	79.98	61.32	13.33	58.65	103.97	34.66	13.33	47.99	53.32	23.99	37.32	295.92	61.32	127.96	359.9	191.95	167.95	31.99	114.63	135.96	18.66	55.98	170.62	935.74	13.33
MCM	NA	1456	43.51	71.73	59.97	128.18	19.99	43.51	603.25	25.87	15.29	83.49	27.05	25.87	51.74	78.79	55.27	28.22	1426.39	9.41	9.41	24.69	82.31	70.56	69.38	43.51	21.17	59.97	74.08	11.76	7.06	38.81	54.09	12.94	27.05	425.68	65.85	61.15	215.19	121.12	109.36	19.99	112.89	111.71	16.46	29.4	189.32	389.23	19.99
NDLVC	NA	266	17.12	71.59	36.31	133.84	8.82	9.34	828.95	10.89	5.71	71.07	18.67	8.82	46.69	49.28	36.83	14.52	3489.59	3.11	3.63	15.56	70.03	85.07	63.81	38.39	15.56	29.05	96.49	10.37	9.34	20.75	93.37	5.71	8.3	551.94	78.33	103.23	305.54	209.05	188.3	10.37	201.27	74.18	4.67	17.12	147.32	532.23	8.3
DCM	NA	NA	64.85	71.33	136.18	116.72	51.88	71.33	194.54	71.33	32.42	90.79	32.42	38.91	58.36	58.36	71.33	97.27	168.6	51.88	32.42	6.48	103.75	38.91	97.27	77.82	58.36	71.33	38.91	58.36	58.36	32.42	51.88	32.42	116.72	272.36	51.88	97.27	136.18	38.91	32.42	38.91	45.39	162.12	38.91	84.3	194.54	259.39	25.94
MCM	0	283	20.43	71.22	28.6	112.67	6.42	7.01	701.1	6.42	4.67	96.9	26.85	10.51	30.36	47.28	43.2	12.26	1577.92	4.09	6.42	11.09	60.71	93.4	55.46	40.86	12.84	35.61	69.47	7.59	6.42	14.59	57.21	8.17	13.43	449.5	77.06	56.63	302.39	199.65	146.52	9.92	115	57.79	4.09	12.84	310.56	458.84	5.84
RCM	NA	200	22.82	71.12	23.2	104.59	3.8	15.21	886.55	4.94	5.32	71.5	26.62	11.41	42.22	42.22	40.31	10.27	1832.8	3.04	7.61	15.21	80.25	78.35	52.87	62.75	12.93	26.24	63.51	7.61	4.18	11.79	61.23	6.09	9.51	438.14	28.14	43.36	263.95	84.81	76.07	6.85	52.87	86.71	6.09	15.97	201.95	339.63	8.37
MCM	0	3129	14.65	71.04	49.07	110.59	5.86	15.38	674.54	6.59	3.66	103.27	27.1	10.99	44.68	59.32	43.21	15.38	1614.93	2.2	5.86	13.92	70.31	78.37	82.03	32.96	10.99	41.01	80.56	10.25	8.79	27.1	89.35	12.45	5.86	443.1	89.35	82.03	326.65	132.56	145.75	16.85	77.63	65.92	5.86	14.65	282.71	556.62	9.52
MCM	NA	115	11.69	70.99	23.81	97.83	3.46	6.49	919.02	3.9	4.76	77.49	26.41	8.22	40.69	50.65	43.29	9.96	1922.03	5.19	5.19	12.12	82.25	85.71	60.6	39.39	9.96	33.33	78.79	9.52	4.33	12.99	78.79	6.49	6.93	556.7	56.71	56.71	271.42	183.54	153.68	12.12	46.32	73.59	3.03	10.39	194.37	315.58	3.03
DCM	1	1651	21.61	70.99	24.69	70.99	37.04	33.95	740.75	21.61	15.43	92.59	18.52	18.52	18.52	27.78	55.56	33.95	703.71	15.43	3.09	6.17	67.9	43.21	67.9	58.64	37.04	55.56	67.9	46.3	12.35	15.43	46.3	9.26	33.95	367.29	52.47	86.42	185.19	83.33	95.68	49.38	27.78	58.64	9.26	24.69	348.77	484.57	12.35
NDLVC	NA	NA	52.19	70.84	130.49	70.84	41.01	26.1	402.65	29.83	11.18	96.93	37.28	37.28	33.55	41.01	130.49	63.38	335.54	22.37	29.83	52.19	74.56	78.29	85.75	67.11	48.47	93.21	44.74	67.11	29.83	18.64	52.19	22.37	59.65	264.7	78.29	82.02	290.8	74.56	33.55	26.1	52.19	74.56	33.55	44.74	119.3	529.41	44.74
MCM	1	2464	22.7	70.78	38.73	112.18	8.68	23.37	609	14.02	10.68	75.46	28.71	24.04	34.72	50.75	39.4	26.04	1133.19	5.34	8.01	10.68	64.11	66.78	56.09	26.71	16.03	41.4	84.14	14.02	6.01	15.36	51.42	16.69	13.36	354.58	67.44	54.76	202.33	120.86	112.85	10.68	111.52	65.44	8.68	18.7	196.32	697.14	11.35
NDLVC	1	1982	59.86	70.74	84.35	95.23	40.81	59.86	448.94	38.09	8.16	152.37	21.77	43.53	68.02	46.25	68.02	68.02	1208.06	16.33	24.49	51.7	130.6	130.6	103.39	103.39	19.05	108.83	100.67	24.49	29.93	35.37	81.63	21.77	38.09	261.2	24.49	89.79	228.55	111.55	65.3	19.05	29.93	146.93	29.93	54.42	106.11	157.81	54.42
RCM	1	248	36.23	70.73	48.3	112.14	6.9	24.15	776.32	13.8	6.9	112.14	29.33	17.25	44.85	51.75	55.2	55.2	1276.62	15.53	6.9	25.88	101.78	77.63	84.53	31.05	10.35	75.91	79.36	15.53	3.45	24.15	106.96	6.9	18.98	310.53	110.41	151.81	179.42	181.14	105.23	25.88	56.93	132.84	8.63	15.53	174.24	553.78	8.63
MCM	1	2477	23.16	70.68	23.16	101.15	6.09	7.31	591.06	9.75	7.31	84.09	21.94	18.28	54.84	41.44	34.12	15.84	799.46	2.44	4.87	17.06	85.31	103.59	63.37	80.43	14.62	35.34	76.78	8.53	7.31	15.84	59.72	12.19	13.41	318.08	23.16	42.65	185.24	138.93	95.06	6.09	15.84	80.43	3.66	8.53	51.18	444.82	6.09
NDLVC	1	1958	17.95	70.56	29.71	100.89	7.43	5.57	878.91	1.86	2.48	79.84	23.52	7.43	50.14	43.95	47.04	13	2235.65	2.48	4.95	12.38	63.75	110.79	43.33	52.61	11.76	33.42	83.56	12.38	8.05	19.81	69.94	7.43	6.81	484.02	32.8	31.57	386.23	97.79	94.7	8.05	129.36	43.95	1.86	16.71	221.58	638.76	8.67
DCM	1	974	11.15	70.23	26.75	93.64	12.26	5.57	681.09	4.46	4.46	83.6	17.84	10.03	27.87	43.47	30.1	16.72	1430.17	7.8	5.57	11.15	45.7	82.49	65.77	13.38	7.8	24.52	100.32	16.72	15.61	22.29	49.05	10.03	12.26	380.11	68	50.16	240.78	128.19	148.26	16.72	52.39	54.62	6.69	14.49	211.79	243.01	7.8
NDLVC	1	6	23.83	70.22	31.35	163.02	16.3	11.29	782.51	5.02	10.03	165.53	35.11	8.78	23.83	36.37	66.46	27.59	1681.64	6.27	5.02	22.57	61.45	60.19	51.41	46.4	17.56	50.16	96.56	11.29	15.05	26.33	84.02	12.54	16.3	333.57	145.47	165.53	214.44	308.49	203.15	31.35	95.31	114.12	12.54	20.06	219.45	595.66	17.56
DCM	1	3514	29.51	70.08	39.96	135.86	6.76	21.52	904.9	12.29	3.69	87.91	26.43	23.36	50.41	57.17	33.2	27.05	1369.65	4.3	11.07	23.98	78.69	75.61	82.38	65.78	14.75	56.56	84.22	12.29	7.99	21.52	73.15	7.99	22.13	389.75	104.51	131.56	251.43	174.59	141.39	10.45	105.74	80.53	7.99	19.67	206.55	914.74	12.91
NDLVC	1	3013	28	69.99	34.99	117.58	11.2	11.2	909.85	5.6	4.2	131.58	33.59	14	43.39	50.39	47.59	25.2	1247.19	4.2	2.8	18.2	48.99	79.79	65.79	34.99	11.2	44.79	78.39	14	11.2	18.2	58.79	2.8	16.8	470.32	58.79	44.79	267.36	169.37	139.98	19.6	93.78	57.39	5.6	19.6	193.17	627.1	5.6
MCM	1	NA	9.28	69.99	18.95	138.05	4.25	12.37	824.07	7.35	4.25	85.07	27.84	13.53	45.63	51.82	37.9	12.76	1795.85	3.48	3.09	11.21	70.38	68.06	52.59	42.15	9.28	34.42	70.38	4.64	6.19	16.24	56.85	6.96	8.51	424.99	42.15	48.72	266.44	120.27	101.32	7.73	45.63	44.08	3.87	17.01	164.35	425.76	6.19
ACM	1	386	24.96	69.9	39.94	97.36	7.49	37.45	676.53	14.98	9.99	117.33	14.98	34.95	24.96	32.45	57.42	82.38	1677.59	17.47	9.99	42.44	64.91	62.41	87.37	44.94	14.98	62.41	94.86	27.46	12.48	19.97	72.4	12.48	37.45	416.9	152.28	129.81	217.19	197.22	117.33	42.44	112.34	109.84	7.49	32.45	174.75	791.36	19.97
NDLVC	NA	1449	12.55	69.74	22.32	98.1	5.11	4.65	954.46	1.86	3.25	88.33	26.5	12.55	40.45	47.42	38.59	7.9	3193.94	1.86	1.39	19.53	89.26	102.75	66.02	43.7	12.09	42.31	59.04	3.25	5.58	15.81	137.61	6.04	5.11	377.97	106.46	139.47	310.1	252.45	192.47	17.2	120.88	112.97	2.32	6.04	267.32	479.32	2.32
NDLVC	NA	NA	58.79	69.48	112.24	58.79	90.86	80.17	432.91	69.48	32.07	154.99	48.1	85.51	48.1	48.1	149.65	101.55	304.64	48.1	16.03	58.79	101.55	53.45	128.27	112.24	32.07	69.48	80.17	80.17	69.48	37.41	48.1	32.07	122.92	277.92	117.58	85.51	219.13	96.2	48.1	96.2	80.17	122.92	58.79	96.2	176.37	133.61	85.51
NDLVC	1	2221	16.18	69.47	26.65	105.64	11.42	5.71	832.72	4.76	5.71	100.88	26.65	3.81	39.02	40.92	36.16	18.08	1574.08	6.66	2.86	12.37	46.63	90.41	55.2	34.26	15.23	32.36	117.06	10.47	9.52	18.08	61.86	5.71	9.52	441.58	77.09	70.42	257.9	119.91	136.09	13.32	68.52	73.28	7.61	12.37	220.79	344.51	1.9
NDLVC	1	1344	29.77	69.45	55.56	115.09	15.88	37.7	771.93	15.88	17.86	93.27	45.64	31.75	31.75	41.67	57.55	29.77	1148.96	3.97	11.91	25.8	67.47	67.47	93.27	53.58	25.8	67.47	85.33	23.81	13.89	35.72	69.45	19.84	31.75	373.07	39.69	71.44	279.8	81.36	109.14	17.86	111.13	63.5	7.94	25.8	194.47	791.77	23.81
NDLVC	1	339	32.02	69.38	21.35	103.18	8.89	23.13	699.13	16.01	1.78	94.29	28.46	16.01	55.15	39.14	44.47	16.01	880.59	3.56	8.89	19.57	90.73	81.83	62.26	39.14	19.57	48.03	51.59	14.23	10.67	17.79	65.82	10.67	19.57	387.81	51.59	94.29	270.4	67.6	94.29	8.89	37.36	48.03	7.12	24.91	199.24	222.37	10.67
NDLVC	0	2175	39.19	69.34	34.67	75.37	9.04	24.12	702.41	15.07	3.01	111.54	28.64	31.65	36.18	57.28	54.26	33.16	878.77	6.03	9.04	34.67	72.35	79.89	108.53	64.81	12.06	43.71	58.79	21.1	12.06	22.61	40.7	10.55	22.61	322.57	76.87	72.35	227.6	159.78	122.09	19.6	55.77	52.76	10.55	24.12	453.7	565.24	13.57
DCM	1	811	38.65	69.3	46.64	111.95	6.66	18.66	763.63	10.66	4	86.62	18.66	33.32	51.97	39.98	59.97	14.66	1657.86	4	9.33	15.99	70.63	115.94	70.63	33.32	18.66	49.31	127.94	13.33	14.66	19.99	46.64	13.33	19.99	333.17	61.3	95.95	374.48	121.27	103.95	21.32	91.96	105.28	14.66	25.32	214.56	767.63	18.66
NDLVC	1	270	18.92	68.71	34.85	114.52	11.95	13.94	1048.6	5.97	5.97	87.63	26.89	17.92	36.85	62.74	35.85	14.94	1825.34	5.97	8.96	11.95	38.84	111.53	57.76	35.85	17.92	26.89	129.46	13.94	8.96	20.91	51.78	16.93	18.92	420.24	34.85	51.78	411.27	114.52	83.65	7.97	77.67	68.71	9.96	15.93	199.16	814.58	9.96
DCM	1	63	35.58	68.67	61.22	108.38	9.93	29.78	575.82	9.93	4.96	93.49	27.3	23.99	59.57	35.58	57.09	28.13	1223.62	7.45	12.41	23.99	116.65	73.63	76.94	35.58	9.1	71.98	88.52	9.1	9.1	26.47	64.53	8.27	21.51	335.07	77.77	86.04	207.66	198.56	168.78	13.24	126.58	128.24	12.41	23.99	305.28	590.71	16.55
ACM	0	409	27.56	68.64	27.56	97.7	6.51	13.53	837.72	6.01	5.01	83.67	21.04	13.03	25.05	53.11	42.59	18.54	1409.39	3.51	4.01	14.53	55.61	88.68	56.62	31.06	6.01	63.13	68.64	6.51	6.51	15.53	74.15	8.02	7.52	383.79	90.69	112.73	225.46	232.98	142.29	11.02	88.18	54.61	3.51	12.02	99.2	776.09	7.52
HCM	NA	256	24.89	68.53	21.28	75.38	3.97	15.51	635.89	7.21	5.41	72.14	20.92	12.98	52.66	56.63	37.51	15.87	1755.1	4.69	5.77	13.35	63.48	65.64	59.87	28.49	16.23	27.05	61.32	10.46	2.16	19.12	61.32	11.54	11.9	446.17	31.38	29.22	370.43	54.82	55.91	8.66	57.35	79.35	6.49	12.62	105.32	293.96	12.98
NDLVC	NA	NA	36.22	68.41	52.32	144.87	52.32	72.44	676.07	48.29	8.05	112.68	32.19	64.39	44.27	68.41	48.29	72.44	583.52	32.19	20.12	24.15	72.44	92.56	68.41	88.53	40.24	84.51	68.41	52.32	52.32	56.34	36.22	20.12	40.24	261.58	48.29	44.27	181.09	92.56	64.39	36.22	40.24	128.78	32.19	52.32	128.78	366.21	52.32
NDLVC	1	1258	26.3	68.38	60.49	134.13	39.45	28.93	741.64	21.04	10.52	107.83	44.71	28.93	44.71	60.49	68.38	36.82	973.07	10.52	10.52	26.3	78.9	128.87	78.9	120.98	18.41	49.97	63.12	34.19	23.67	23.67	60.49	18.41	39.45	352.41	47.34	57.86	294.55	89.42	47.34	23.67	13.15	113.09	26.3	28.93	118.35	149.91	21.04
NDLVC	0	440	15.09	68.33	38.16	99.39	9.76	9.76	879.4	7.1	4.44	100.28	23.96	15.09	44.37	40.82	75.43	15.09	1869.73	4.44	3.55	8.87	63.89	97.61	52.36	46.14	10.65	37.27	165.05	11.54	12.42	12.42	38.16	5.32	11.54	491.61	58.57	64.78	373.59	140.21	92.29	11.54	140.21	47.03	8.87	15.09	112.7	719.67	22.18
NDLVC	NA	1050	20.52	68.29	23.33	110.73	3.65	7.59	702.3	2.81	2.25	69.42	22.76	8.15	33.72	44.12	33.44	6.46	2163.11	2.25	3.09	8.15	61.83	87.96	53.12	25.01	12.08	26.98	112.41	3.93	3.09	14.05	55.08	5.62	2.25	486.75	74.75	90.21	293.96	202.34	154.85	9.27	151.48	82.34	3.09	5.9	128.15	750.08	4.5
DCM	1	3554	30.91	68.18	50.46	115	4.55	18.18	634.1	10	2.27	92.73	24.55	19.09	53.64	49.09	59.55	26.36	1128.66	4.55	6.36	20.91	88.18	66.36	78.64	32.27	13.64	51.36	121.37	7.73	4.55	20.91	83.64	9.55	12.73	382.73	56.36	68.64	274.55	101.37	97.27	7.27	93.18	53.18	7.27	18.18	180.46	441.83	8.18
NDLVC	1	2648	26.08	68.13	31.12	112.72	8.41	10.09	899.2	6.73	5.05	91.69	23.55	12.62	46.26	47.1	41.22	23.55	1408.1	2.52	1.68	12.62	68.13	88.32	56.36	42.06	16.82	45.42	67.29	10.09	8.41	10.09	63.93	6.73	6.73	482.82	39.53	48.79	270.85	103.46	119.44	7.57	127.01	41.22	5.05	10.09	220.38	607.32	6.73
NDLVC	1	1984	32.67	68.01	39.34	100.68	6	21.34	696.73	14.67	8	85.34	28	25.34	56	51.34	54.67	27.34	1386.78	7.33	7.33	25.34	99.34	77.34	76.67	28	14	57.34	64.01	20	7.33	26.67	82.01	10	21.34	377.37	62.01	98.68	238.02	107.34	113.34	18.67	65.34	119.34	10.67	16	316.69	364.7	16.67
NDLVC	1	2702	60.43	67.98	41.55	134.08	9.44	20.77	793.15	20.77	9.44	103.87	35.88	18.88	33.99	24.55	58.54	47.21	1168.95	13.22	9.44	41.55	77.43	94.42	62.32	33.99	18.88	73.65	62.32	17	5.67	32.1	92.53	17	15.11	281.38	126.53	151.08	196.4	326.7	188.85	22.66	75.54	122.75	9.44	32.1	330.48	445.68	18.88
ACM	1	3462	26.14	67.76	35.82	131.65	5.81	22.27	759.92	4.84	2.9	109.39	23.23	19.36	50.34	58.08	53.24	13.55	1764.76	2.9	2.9	15.49	89.06	84.22	65.83	27.11	13.55	33.88	102.61	9.68	7.74	20.33	91	6.78	6.78	474.35	100.68	116.17	287.51	181.99	128.75	20.33	82.28	49.37	4.84	15.49	180.06	514.04	10.65
MCM	1	2396	29.02	67.7	32.88	96.72	15.47	11.61	634.47	7.74	5.8	75.44	25.15	19.34	23.21	40.62	40.62	40.62	1400.49	11.61	11.61	19.34	77.37	92.85	96.72	36.75	9.67	27.08	77.37	32.88	23.21	11.61	81.24	13.54	19.34	375.27	69.64	79.31	228.26	135.41	112.19	32.88	85.11	75.44	3.87	36.75	263.07	667.36	27.08
RCM	NA	1001	32.05	67.48	48.92	92.78	16.87	37.11	742.25	11.81	10.12	86.03	32.05	26.99	35.43	23.62	32.05	35.43	1519.93	25.3	16.87	13.5	64.1	89.41	70.85	89.41	16.87	33.74	69.16	37.11	11.81	20.24	40.49	6.75	38.8	376.19	50.61	47.23	263.16	168.69	143.39	18.56	40.49	163.63	13.5	28.68	82.66	367.75	11.81
NDLVC	1	3553	19.42	67.46	30.66	117.55	4.09	20.44	635.78	15.33	7.16	104.26	29.64	21.47	39.86	50.09	32.71	27.6	1626.24	6.13	10.22	25.55	89.95	90.97	60.31	37.82	8.18	82.79	120.61	9.2	8.18	26.58	63.37	10.22	15.33	451.79	116.52	142.08	218.74	231.01	161.5	17.38	181.94	76.66	9.2	16.35	88.93	850.43	12.27
NDLVC	1	608	17.88	67.41	44.02	111.43	19.26	16.51	753.9	9.63	2.75	112.81	26.14	13.76	35.77	35.77	37.14	20.64	1071.7	8.25	1.38	37.14	85.3	101.8	90.8	28.89	20.64	50.9	89.42	12.38	2.75	9.63	48.15	9.63	9.63	365.95	79.79	75.67	277.9	159.59	126.57	15.13	101.8	195.35	8.25	16.51	367.32	500.77	5.5
NDLVC	1	2654	36.47	67.1	36.47	94.82	7.29	18.96	600.99	13.13	7.29	109.4	20.42	10.21	58.35	46.68	35.01	23.34	1022.56	2.92	7.29	27.72	74.39	102.11	65.64	17.5	7.29	30.63	86.06	13.13	7.29	14.59	80.23	13.13	18.96	374.89	52.51	62.72	290.28	112.32	121.07	10.21	70.02	99.19	1.46	17.5	208.6	380.72	24.8
MCM	NA	1442	30.85	67.05	23.46	106.57	5.86	6.12	851.01	4.08	2.29	71.13	24.47	8.67	36.71	48.69	36.46	6.37	1960.54	2.55	4.08	9.94	59.4	78.52	53.79	22.18	8.67	26.51	66.54	5.1	2.8	18.61	65.01	6.12	5.1	488.73	44.62	53.79	324.55	117.02	128.24	5.86	87.19	47.68	2.55	10.2	171.07	377.83	3.06
DCM	0	875	29.48	66.81	30.46	91.37	11.79	12.77	732.95	2.95	1	86.46	23.58	9.83	41.27	54.04	40.28	16.7	1578.88	10.81	4.91	20.63	69.76	71.72	63.86	35.37	12.77	38.32	85.48	10.81	2.95	19.65	99.23	9.83	21.62	468.65	63.86	57.97	300.65	88.43	64.85	9.83	90.39	41.27	4.91	11.79	168.01	365.49	13.76
DCM	0	1232	25.9	66.6	29.6	105.45	12.95	16.65	708.57	10.18	7.4	120.25	22.2	21.28	53.65	42.55	27.75	24.98	949.07	3.7	5.55	19.43	86.95	76.78	70.3	41.63	10.18	56.43	69.38	12.95	3.7	34.23	77.7	10.18	11.1	304.33	108.23	126.73	216.45	128.58	123.95	24.05	25.9	104.53	5.55	21.28	149.85	243.28	12.95
DCM	0	147	16.64	66.56	45.17	111.73	20.21	27.34	898.59	8.32	13.07	93.9	24.96	13.07	33.28	48.73	53.49	23.77	1169.6	9.51	5.94	14.26	83.2	68.94	73.69	27.34	7.13	55.86	55.86	17.83	8.32	17.83	55.86	7.13	15.45	437.41	98.65	109.35	244.85	122.43	136.69	16.64	51.11	82.01	5.94	16.64	276.95	458.8	5.94
NDLVC	1	1253	25.13	66.42	30.52	98.73	21.54	17.95	789.87	7.18	10.77	78.99	41.29	14.36	43.08	39.49	26.93	35.9	1384.07	19.75	16.16	17.95	43.08	78.99	59.24	26.93	17.95	35.9	68.22	23.34	10.77	17.95	48.47	7.18	21.54	391.34	75.4	102.32	244.14	170.54	125.66	17.95	61.04	66.42	12.57	21.54	213.62	369.8	10.77
NDLVC	1	42	66.31	66.31	99.47	33.16	53.05	112.73	218.83	39.79	26.52	119.36	26.52	33.16	46.42	26.52	66.31	66.31	1047.72	39.79	33.16	39.79	79.57	106.1	125.99	66.31	39.79	66.31	92.84	59.68	99.47	39.79	46.42	46.42	92.84	245.35	112.73	185.67	125.99	271.88	185.67	86.2	656.48	238.72	46.42	59.68	145.88	570.28	53.05
NDLVC	1	1484	30.16	66.14	27.52	89.95	5.82	17.46	694.23	7.41	5.29	62.97	16.93	23.28	42.33	34.39	32.81	29.1	1575.24	5.29	8.47	16.4	70.9	75.67	63.5	30.16	7.41	42.86	39.69	9	6.35	14.82	69.32	11.11	17.99	393.68	41.27	39.16	276.74	46.56	63.5	10.05	41.27	94.72	6.88	21.69	111.12	288.91	10.58
MCM	1	3212	39.63	66.05	66.05	57.25	44.04	35.23	453.57	8.81	8.81	74.86	26.42	48.44	39.63	22.02	61.65	74.86	691.36	8.81	13.21	39.63	35.23	52.84	61.65	17.61	22.02	66.05	48.44	17.61	30.83	8.81	39.63	13.21	57.25	361.09	96.88	57.25	176.14	123.3	83.67	44.04	74.86	105.69	44.04	22.02	237.79	515.22	26.42
NDLVC	1	119	34.61	65.93	41.21	92.3	21.43	26.37	614.79	18.13	9.89	64.28	6.59	8.24	39.56	47.8	72.52	23.08	1359.79	6.59	3.3	13.19	64.28	108.78	51.1	59.34	13.19	46.15	112.08	19.78	21.43	14.83	29.67	8.24	19.78	379.09	44.5	62.63	283.5	140.1	113.73	21.43	153.29	62.63	21.43	32.96	263.72	481.28	18.13
MCM	1	17	17.87	65.53	43.69	99.29	27.8	19.86	740.68	11.91	11.91	79.43	21.84	19.86	49.64	47.66	49.64	29.79	1102.08	19.86	5.96	21.84	57.59	71.49	67.51	43.69	17.87	53.61	49.64	23.83	15.89	21.84	51.63	13.9	21.84	383.25	79.43	75.46	230.34	178.72	158.86	15.89	81.41	89.36	1.99	19.86	329.63	315.73	23.83
NDLVC	1	2727	27.99	65.32	39.66	88.65	9.33	27.99	870.17	11.66	4.67	81.65	21	16.33	46.66	58.32	44.32	41.99	1947.96	18.66	9.33	18.66	81.65	128.31	76.99	69.99	21	30.33	74.65	21	30.33	18.66	55.99	9.33	34.99	417.59	81.65	74.65	422.25	95.65	95.65	23.33	158.64	83.98	7	25.66	174.97	447.91	23.33
DCM	1	3053	27.68	65.25	37.57	148.29	17.79	29.66	699.91	15.82	1.98	85.02	29.66	25.7	67.22	45.47	47.45	31.63	1162.56	7.91	13.84	27.68	86.99	106.77	67.22	41.52	9.89	53.38	98.86	19.77	17.79	29.66	65.25	11.86	21.75	334.14	73.15	77.11	262.96	213.53	136.42	31.63	154.22	98.86	17.79	39.54	249.12	682.11	15.82
MCM	1	1172	23.66	65.07	39.04	78.09	20.11	17.75	694.52	14.2	9.47	91.1	22.48	15.38	48.51	35.5	44.96	36.68	1141.76	14.2	4.73	27.21	43.78	75.72	65.07	28.4	16.56	30.76	50.88	27.21	18.93	13.01	60.34	13.01	28.4	395.18	87.55	61.52	247.28	87.55	113.58	24.85	56.79	63.89	7.1	18.93	283.96	422.39	10.65
MCM	0	742	42.04	64.87	56.46	134.54	18.02	45.65	666.67	30.03	7.21	96.1	33.63	34.84	75.68	69.67	72.07	38.44	1624.04	8.41	15.62	44.44	79.28	91.29	80.48	76.88	19.22	69.67	117.72	12.01	10.81	32.43	61.26	7.21	36.04	337.54	43.24	94.9	283.49	128.53	91.29	24.02	38.44	152.55	14.41	44.44	111.71	427.63	19.22
NDLVC	1	665	11.21	64.67	37.08	94.85	12.07	12.93	1057.98	6.04	5.17	91.4	18.11	12.07	43.97	51.74	47.42	13.8	1932.31	6.9	9.48	12.93	71.57	132.79	59.5	66.39	14.66	23.28	95.71	22.42	5.17	19.83	80.19	2.59	17.25	459.58	27.59	25.87	414.74	88.81	66.39	14.66	100.02	48.29	15.52	26.73	710.5	798.45	11.21
NDLVC	1	687	42.99	64.49	128.97	114.64	78.82	85.98	379.75	35.83	42.99	128.97	57.32	28.66	57.32	71.65	42.99	71.65	308.1	35.83	28.66	42.99	78.82	114.64	42.99	100.31	28.66	64.49	50.16	128.97	78.82	42.99	85.98	35.83	85.98	236.45	100.31	64.49	222.12	64.49	57.32	28.66	57.32	93.15	50.16	100.31	250.78	609.03	35.83
NDLVC	0	3101	7.71	64.25	25.7	105.37	12.85	10.28	710.64	7.71	5.14	102.8	24.42	19.28	37.27	43.69	25.7	12.85	1255.5	5.14	6.43	20.56	71.96	73.25	65.54	34.7	16.71	38.55	64.25	12.85	9	26.99	83.53	5.14	19.28	377.81	60.4	64.25	224.88	131.08	106.66	12.85	124.65	59.11	3.86	20.56	377.81	711.92	7.71
DCM	0	2395	16.77	64.17	22.55	131.23	8.67	7.52	653.85	6.94	12.14	189.04	23.7	9.25	35.84	32.95	39.89	20.23	2710.2	8.09	15.03	24.86	76.89	95.39	67.64	45.09	12.72	104.64	104.06	16.77	13.3	20.23	73.42	19.08	15.61	364.79	387.34	612.8	180.37	343.98	185.58	61.86	130.65	134.12	4.05	12.72	203.5	509.9	7.52
DCM	1	391	41.46	64.16	44.42	132.27	12.83	33.56	682.09	23.69	8.88	108.58	26.65	18.76	43.43	53.3	47.38	39.48	1236.85	3.95	8.88	29.61	85.88	77.98	75.02	22.7	15.79	49.36	61.2	19.74	1	35.54	95.75	24.68	16.78	308.96	68.11	76.01	192.49	111.54	109.57	18.76	101.67	120.43	14.81	19.74	142.14	738.36	15.79
DCM	1	3401	35.35	64.07	33.14	108.26	17.68	19.88	603.16	11.05	13.26	163.49	15.47	26.51	24.3	48.61	30.93	30.93	1252.72	13.26	8.84	37.56	81.75	50.82	77.33	57.44	13.26	44.19	61.86	6.63	15.47	17.68	61.86	8.84	28.72	351.29	66.28	66.28	245.24	79.54	53.03	24.3	55.23	44.19	8.84	28.72	183.38	322.57	6.63
RCM	1	3556	28.96	63.71	23.99	111.69	12.41	14.07	817.43	9.1	7.45	82.74	29.79	15.72	34.75	34.75	34.75	24.82	1051.58	3.31	6.62	14.89	48.81	78.6	60.4	24.82	19.03	33.09	64.53	11.58	8.27	19.03	38.06	9.93	15.72	475.73	69.5	63.71	263.1	106.73	99.28	11.58	77.77	69.5	4.96	10.76	264.76	724.77	8.27
NDLVC	1	2716	45.18	63.67	36.97	102.69	18.48	24.65	644.88	10.27	8.22	94.47	22.59	10.27	47.24	67.77	63.67	28.75	1398.61	12.32	12.32	20.54	104.74	65.72	61.61	39.02	12.32	32.86	61.61	12.32	18.48	24.65	65.72	8.22	20.54	402.54	88.31	55.45	232.08	110.9	94.47	12.32	55.45	90.37	6.16	22.59	238.24	281.37	16.43
MCM	1	1554	23.14	63.63	46.28	86.77	8.68	18.8	785.3	11.57	7.23	70.86	31.82	17.35	52.06	57.85	63.63	15.91	1920.57	5.78	13.02	17.35	75.2	89.67	72.31	63.63	23.14	44.83	72.31	17.35	13.02	20.25	67.97	10.12	40.49	400.6	34.71	49.17	345.65	96.9	86.77	8.68	31.82	66.53	15.91	30.37	140.28	342.75	27.48
DCM	1	2072	21.16	63.48	39.5	105.79	11.28	14.11	571.29	8.46	4.23	90.28	18.34	16.93	36.68	43.73	38.09	18.34	1581.26	14.11	9.87	11.28	50.78	57.83	66.3	28.21	21.16	26.8	74.76	26.8	12.7	18.34	63.48	16.93	25.39	349.82	117.08	121.31	275.06	183.38	196.07	25.39	110.03	55.01	11.28	26.8	155.16	770.18	11.28
NDLVC	0	1653	28.1	63.23	56.21	107.73	28.1	16.39	861.85	16.39	4.68	81.97	28.1	14.05	35.13	42.16	56.21	28.1	1105.42	7.03	7.03	23.42	56.21	107.73	65.58	18.74	32.79	35.13	86.65	28.1	11.71	21.08	70.26	21.08	23.42	391.11	56.21	89	224.83	135.84	170.96	21.08	65.58	67.92	7.03	25.76	398.14	313.83	14.05
DCM	1	3416	25.08	63.16	34.37	107.75	12.08	23.22	632.56	20.44	2.79	119.82	21.36	30.65	50.16	49.23	51.09	29.72	1189.88	9.29	13.93	19.51	74.31	58.52	91.96	56.66	14.86	85.46	104.96	9.29	8.36	31.58	60.38	10.22	19.51	322.32	102.18	128.18	229.43	218.28	143.97	25.08	72.45	97.53	4.64	20.44	197.85	431.92	13
MCM	1	236	32.69	63.09	35.73	117.06	9.12	12.16	576.19	17.48	6.08	164.19	16.72	25.84	35.73	44.85	50.17	25.84	2280.44	3.04	18.24	24.32	79.82	76.01	47.89	57.01	17.48	57.77	98.06	13.68	15.2	24.32	55.49	15.96	54.73	404.4	93.5	96.54	224.24	165.71	169.51	30.41	127.7	102.62	7.6	15.2	119.34	468.25	15.2
HCM	1	98	10.9	62.98	14.53	106.59	4.84	4.84	764.28	1.21	2.42	87.21	25.44	15.75	41.18	42.39	32.7	10.9	1263.31	2.42	8.48	21.8	64.19	94.48	48.45	69.04	4.84	37.55	61.77	6.06	1.21	23.01	69.04	7.27	14.53	461.48	53.29	84.79	239.82	209.54	153.83	15.75	41.18	82.36	1.21	10.9	70.25	453	3.63
NDLVC	1	2533	58.45	62.95	35.97	89.93	35.97	40.47	607	35.97	4.5	107.91	35.97	17.99	53.96	44.96	44.96	17.99	800.34	26.98	4.5	44.96	67.44	67.44	49.46	44.96	26.98	22.48	94.42	22.48	40.47	26.98	103.41	4.5	35.97	233.81	49.46	107.91	125.9	224.81	94.42	44.96	89.93	94.42	8.99	31.47	220.32	656.45	26.98
NDLVC	1	1043	15.73	62.94	55.07	98.34	47.2	19.67	601.86	31.47	7.87	149.48	19.67	27.54	31.47	27.54	43.27	43.27	1227.32	23.6	23.6	23.6	98.34	70.81	82.61	35.4	23.6	55.07	55.07	27.54	39.34	27.54	39.34	15.73	31.47	393.37	149.48	125.88	224.22	125.88	165.22	35.4	43.27	90.48	23.6	23.6	275.36	472.05	15.73
NDLVC	NA	NA	62.53	62.53	129.23	79.2	87.54	95.88	283.46	41.69	8.34	150.07	37.52	87.54	50.02	45.85	66.7	95.88	183.42	45.85	50.02	70.87	83.37	58.36	112.55	87.54	54.19	75.03	79.2	75.03	62.53	33.35	75.03	45.85	95.88	170.91	75.03	83.37	154.24	33.35	62.53	75.03	58.36	120.89	54.19	62.53	162.58	150.07	58.36
NDLVC	0	2783	14.74	62.51	35.38	109.1	5.9	5.9	795.54	1.18	3.54	83.15	15.33	7.08	40.69	40.69	48.95	11.2	1469.6	4.13	1	14.74	72.54	70.18	71.36	32.43	11.79	29.49	103.79	5.31	6.49	13.56	60.15	8.26	4.13	366.81	57.2	50.72	232.94	156.87	123.84	7.67	113.82	48.36	2.36	9.44	225.28	668.16	5.31
DCM	1	660	29.17	62.5	62.5	70.84	70.84	29.17	412.53	8.33	4.17	141.68	25	33.34	50	37.5	37.5	62.5	487.53	8.33	20.83	41.67	37.5	41.67	70.84	54.17	8.33	45.84	50	25	25	12.5	50	37.5	33.34	262.52	66.67	58.34	183.35	70.84	79.17	16.67	62.5	62.5	25	45.84	208.35	283.35	8.33
DCM	0	1960	15.09	62.5	33.41	122.85	7.54	9.7	846.99	1.08	4.31	46.34	35.56	5.39	32.33	46.34	47.41	18.32	1464.45	5.39	4.31	8.62	49.57	79.74	47.41	40.95	17.24	24.78	103.45	12.93	7.54	23.71	71.12	6.47	5.39	490.31	39.87	33.41	295.26	119.61	96.98	4.31	121.77	39.87	4.31	11.85	260.78	554.96	4.31
DCM	1	2263	35.26	62.46	34.25	108.81	17.13	16.12	663.92	8.06	4.03	79.59	28.21	23.17	37.28	56.42	33.25	12.09	1363.1	10.07	8.06	12.09	67.5	81.6	55.41	49.37	10.07	47.35	83.62	13.1	6.04	18.13	56.42	7.05	20.15	379.81	60.45	74.55	270	114.85	118.88	17.13	57.43	67.5	5.04	24.18	268.99	241.79	10.07
NDLVC	1	3097	26.87	62.37	24.95	102.67	6.72	5.76	735.94	10.55	4.8	128.57	26.87	17.27	40.3	39.34	46.06	16.31	1308.77	7.68	2.88	23.99	94.99	97.87	55.65	36.46	10.55	57.57	54.69	7.68	2.88	17.27	66.21	13.43	10.55	307.04	68.13	75.8	222.61	176.55	133.37	15.35	104.59	81.56	4.8	13.43	449.05	460.56	12.47
MCM	1	2044	14.71	61.78	38.24	113.26	14.71	23.53	692.79	1.47	1.47	88.25	14.71	16.18	33.83	44.13	41.18	27.95	1312.03	10.3	11.77	13.24	70.6	63.25	58.84	38.24	17.65	61.78	126.5	16.18	13.24	16.18	54.42	4.41	14.71	463.33	35.3	36.77	285.35	130.91	111.79	22.06	80.9	73.54	11.77	23.53	188.27	685.43	10.3
NDLVC	1	1707	66.47	61.72	71.22	137.68	28.49	52.22	555.48	14.24	28.49	99.7	37.98	37.98	23.74	52.22	61.72	99.7	550.73	28.49	33.23	33.23	66.47	90.21	109.2	42.73	37.98	37.98	42.73	37.98	23.74	18.99	99.7	23.74	52.22	322.84	104.45	80.71	142.43	85.46	61.72	33.23	85.46	151.93	33.23	42.73	147.18	351.33	37.98
NDLVC	0	2185	26.53	61.69	30.51	98.83	7.96	9.95	710.38	3.32	10.61	124.03	23.21	5.97	31.84	33.83	52.4	9.29	2846.81	3.98	4.64	21.89	70.31	82.91	62.35	27.19	12.6	39.8	79.59	11.94	10.61	23.88	68.32	15.92	5.97	386.03	377.41	619.51	232.81	449.04	295.16	53.06	298.48	355.52	8.62	9.95	449.71	565.78	5.31
NDLVC	1	445	36.56	61.57	40.4	117.36	26.94	21.16	592.59	9.62	9.62	146.22	32.71	28.86	84.66	51.95	80.81	36.56	1000.47	15.39	3.85	25.01	73.11	123.14	78.88	59.64	17.32	63.49	111.59	21.16	23.09	15.39	57.72	21.16	30.78	334.77	55.8	92.35	317.46	103.9	94.28	25.01	76.96	65.42	26.94	36.56	123.14	569.5	13.47
DCM	1	2233	23.25	61.04	52.32	91.56	20.35	29.07	431.63	13.08	1.45	151.14	33.43	27.61	34.88	29.07	63.95	36.33	1119.05	4.36	17.44	27.61	114.81	98.83	71.21	78.48	24.71	82.84	82.84	14.53	21.8	24.71	50.87	24.71	17.44	218	159.86	372.05	193.29	107.55	88.65	29.07	24.71	53.77	10.17	40.69	78.48	254.33	24.71
MCM	0	1413	44.13	61.03	20.68	131.14	4.54	7.57	785.08	3.53	1.51	81.96	15.89	10.09	42.37	45.9	47.92	8.83	2099.26	2.02	3.28	9.84	71.62	110.71	53.97	49.93	16.64	33.79	71.12	7.31	4.54	14.63	66.58	3.03	6.05	436.29	34.8	37.32	351.05	108.44	71.62	13.62	65.82	38.33	4.04	10.34	194.44	465.8	5.04
DCM	0	1134	29.48	60.92	58.95	104.15	27.51	25.55	780.13	11.79	15.72	80.57	29.48	27.51	43.23	60.92	55.02	43.23	1430.56	9.83	5.9	37.34	66.81	100.22	68.78	19.65	15.72	41.27	60.92	17.69	11.79	31.44	80.57	19.65	29.48	442.14	60.92	106.11	302.62	155.24	149.34	45.2	90.39	104.15	11.79	29.48	410.7	328.17	25.55
RCM	1	4564	22.82	60.87	76.08	129.34	83.69	45.65	311.93	15.22	30.43	152.16	45.65	15.22	68.47	45.65	38.04	121.73	509.75	22.82	15.22	22.82	91.3	98.91	114.12	68.47	60.87	68.47	98.91	91.3	45.65	30.43	22.82	22.82	152.16	281.5	83.69	53.26	174.99	98.91	76.08	45.65	136.95	136.95	45.65	98.91	327.15	753.21	38.04
NDLVC	1	2330	36.41	60.69	47.45	86.07	43.03	27.59	585.92	13.24	16.55	90.48	17.65	23.17	45.24	43.03	41.93	30.9	1443.28	11.03	13.24	26.48	75.03	102.62	61.79	65.1	17.65	45.24	66.21	28.69	25.38	14.34	28.69	17.65	30.9	335.44	61.79	121.38	325.51	125.79	107.03	28.69	110.34	88.27	22.07	32	76.14	628.95	17.65
DCM	1	2271	50.28	60.34	95.53	100.56	130.73	60.34	351.96	35.2	10.06	75.42	25.14	55.31	100.56	45.25	80.45	145.81	653.65	40.22	30.17	10.06	55.31	70.39	70.39	60.34	40.22	45.25	65.36	50.28	100.56	25.14	55.31	20.11	130.73	221.23	85.48	95.53	241.35	170.95	90.5	35.2	120.67	70.39	45.25	75.42	251.4	527.94	60.34
NDLVC	NA	1883	13.04	59.77	26.63	117.92	4.35	8.69	848.77	7.06	3.26	97.27	28.8	10.87	31.52	53.8	44.56	5.98	1898.6	3.8	2.72	19.56	94.01	88.03	60.32	30.97	10.32	40.21	77.7	8.69	7.61	20.65	67.38	8.15	9.24	454.82	93.46	136.93	295.6	196.16	188.01	16.3	127.7	65.21	3.8	15.76	215.18	542.3	7.06
NDLVC	1	329	28.71	59.62	53	94.95	19.87	30.92	708.84	2.21	6.62	110.41	28.71	17.67	50.79	46.37	61.83	33.12	1084.24	15.46	11.04	15.46	83.91	119.24	86.12	61.83	11.04	53	55.21	28.71	24.29	35.33	48.58	19.87	28.71	337.86	41.96	50.79	346.69	123.66	79.5	19.87	57.41	70.66	8.83	28.71	150.16	278.24	24.29
DCM	1	4403	39.6	59.4	43.56	67.32	59.4	19.8	621.67	11.88	7.92	134.63	23.76	23.76	23.76	43.56	43.56	47.52	542.48	19.8	23.76	39.6	79.19	87.11	75.23	43.56	15.84	75.23	43.56	59.4	35.64	15.84	67.32	11.88	47.52	340.54	79.19	67.32	186.11	91.07	102.95	19.8	19.8	23.76	27.72	47.52	392.01	320.74	23.76
DCM	NA	NA	61.82	59.35	46.98	98.91	27.2	42.04	519.27	17.31	19.78	140.95	29.67	51.93	46.98	27.2	79.13	39.56	385.75	19.78	14.84	37.09	128.58	66.76	76.65	74.18	19.78	71.71	66.76	32.15	4.95	14.84	44.51	17.31	42.04	309.09	56.87	91.49	259.64	49.45	44.51	24.73	29.67	111.27	17.31	44.51	237.38	170.62	27.2
RCM	0	175	25.74	59.21	30.89	118.42	36.04	30.89	522.6	12.87	2.57	164.76	12.87	23.17	56.64	38.62	61.78	30.89	996.28	20.59	12.87	23.17	139.02	100.4	82.38	61.78	15.45	61.78	66.93	23.17	12.87	33.47	28.32	15.45	33.47	321.8	105.55	149.31	265.16	267.73	133.87	36.04	72.08	164.76	30.89	33.47	203.38	836.67	28.32
HCM	1	215	18.66	58.92	31.43	93.3	5.89	8.84	755.21	6.87	2.95	73.65	27.5	9.82	47.14	32.41	38.3	12.77	1231.51	4.91	1.96	14.73	67.76	76.6	58.92	22.59	15.71	32.41	122.76	13.75	9.82	15.71	56.96	3.93	8.84	405.59	60.89	49.1	258.28	135.52	117.85	5.89	109.01	56.96	1.96	16.7	142.4	617.72	6.87
NDLVC	0	3190	14.14	58.91	32.99	105.25	6.28	3.14	779.17	5.5	2.36	93.47	18.85	5.5	43.2	43.99	32.99	13.35	1145.97	7.07	2.36	13.35	35.35	73.05	41.63	35.35	8.64	27.49	59.69	6.28	3.14	21.99	66.76	4.71	6.28	376.23	32.99	39.27	249.77	98.97	116.25	3.93	65.98	22.78	3.14	9.43	167.3	641.71	3.14
NDLVC	1	1031	23.48	58.71	49.31	96.28	28.18	4.7	671.61	7.04	2.35	93.93	21.13	11.74	39.92	32.88	82.19	25.83	1077.86	4.7	7.04	23.48	100.98	39.92	54.01	61.06	11.74	39.92	82.19	25.83	7.04	16.44	108.02	21.13	16.44	286.49	100.98	124.46	244.22	129.16	124.46	14.09	117.41	65.75	11.74	30.53	248.92	479.05	4.7
HCM	1	24	14.61	58.44	18.78	102.26	12.52	10.44	997.59	12.52	6.26	102.26	27.13	14.61	56.35	62.61	35.48	22.96	1283.51	8.35	2.09	14.61	70.96	116.87	79.31	58.44	14.61	37.57	60.52	8.35	8.35	6.26	73.05	6.26	4.17	423.66	56.35	52.18	331.83	70.96	91.83	10.44	35.48	39.65	6.26	14.61	394.44	219.14	22.96
MCM	0	292	38.47	57.71	45.47	103.17	17.49	36.72	690.74	15.74	6.99	106.67	20.98	24.48	76.94	54.21	54.21	22.73	1421.7	13.99	6.99	24.48	75.19	103.17	66.45	47.22	10.49	43.72	92.68	36.72	22.73	13.99	34.97	10.49	36.72	314.77	36.72	36.72	346.25	69.95	41.97	24.48	41.97	92.68	15.74	29.73	307.77	194.11	15.74
NDLVC	NA	1374	9.82	57.64	22.63	157.13	4.7	5.98	584.54	3.84	1.71	235.27	16.23	10.25	30.32	41.84	45.69	9.39	1570.87	5.12	8.54	22.2	67.46	74.72	65.33	29.89	9.82	95.64	100.77	6.83	5.98	29.46	79.42	13.66	8.54	331.77	43.55	50.81	225.87	212.21	131.08	14.09	89.67	57.64	1.28	6.4	110.16	479.5	4.27
MCM	1	82	36.48	57.32	67.74	54.72	26.06	46.9	586.25	15.63	23.45	99.01	28.66	52.11	75.56	75.56	59.93	26.06	1373.12	13.03	18.24	36.48	83.38	72.96	80.77	26.06	13.03	70.35	39.08	36.48	20.84	49.51	88.59	28.66	49.51	278.79	67.74	166.75	198.02	122.46	161.54	18.24	80.77	99.01	20.84	26.06	328.3	612.3	26.06
RCM	1	60	19.4	57.27	41.56	95.14	6.47	24.01	662.26	13.85	3.69	92.36	20.32	19.4	39.72	51.72	34.17	25.86	1142.55	8.31	3.69	26.79	85.9	64.66	70.2	48.03	9.24	53.57	46.18	10.16	12.93	26.79	62.81	11.08	12.93	290.03	86.82	121.92	200.43	129.31	95.14	20.32	69.27	99.75	6.47	15.7	325.12	407.33	15.7
NDLVC	NA	422	18.94	56.82	32.51	115.54	2.84	7.58	799.6	8.84	3.79	163.2	21.47	13.26	35.99	41.98	44.83	15.78	2496.97	2.84	6.63	14.21	67.55	82.71	59.98	21.78	15.78	50.19	155	10.42	3.79	39.77	59.66	15.78	13.89	393.33	46.4	62.19	237.39	122.17	100.07	10.73	59.35	93.12	4.1	11.05	177.72	376.28	7.89
NDLVC	0	2064	52.43	56.8	56.8	98.31	28.4	24.03	557.1	26.22	4.37	146.38	34.96	39.32	65.54	50.25	72.1	39.32	1784.91	8.74	6.55	37.14	98.31	69.91	78.65	54.62	17.48	67.73	124.53	24.03	13.11	43.69	91.76	26.22	39.32	312.41	74.28	80.83	229.39	72.1	67.73	26.22	72.1	166.04	28.4	61.17	96.13	172.59	26.22
DCM	1	2307	35.88	56.38	89.69	107.63	48.69	35.88	515.09	15.38	10.25	99.94	23.06	43.56	51.25	33.31	64.07	51.25	971.24	10.25	20.5	10.25	84.57	61.5	64.07	43.56	25.63	48.69	112.76	56.38	38.44	15.38	46.13	17.94	12.81	235.76	94.82	107.63	235.76	176.82	105.07	41	71.75	64.07	25.63	53.82	189.63	509.96	25.63
RCM	0	3050	28.05	56.1	38.07	76.14	22.04	24.04	378.67	8.01	12.02	264.47	28.05	16.03	28.05	38.07	64.11	30.05	1693.02	10.02	18.03	28.05	128.23	108.19	74.13	52.09	16.03	90.16	140.25	20.04	12.02	64.11	66.12	40.07	36.06	116.21	681.21	1530.73	70.12	248.44	168.3	136.24	190.34	164.29	14.02	36.06	78.14	364.65	8.01
MCM	NA	NA	123.08	55.94	89.51	55.94	156.64	145.45	313.29	67.13	22.38	156.64	11.19	123.08	44.76	111.89	78.32	111.89	257.34	55.94	55.94	156.64	111.89	111.89	145.45	78.32	33.57	78.32	22.38	55.94	145.45	55.94	89.51	33.57	100.7	201.4	78.32	78.32	134.27	55.94	55.94	78.32	89.51	190.21	22.38	78.32	302.1	391.61	55.94
DCM	1	2583	28.65	55.61	30.33	96.05	30.33	21.91	618.45	8.43	6.74	131.44	35.39	18.54	47.18	35.39	79.2	23.59	1651.45	11.8	13.48	11.8	85.94	101.11	64.04	75.83	15.17	69.09	91	21.91	23.59	18.54	96.05	8.43	26.96	323.55	129.76	207.27	374.1	197.16	155.03	28.65	75.83	97.74	10.11	40.44	237.61	411.18	16.85
HCM	1	3355	21.31	54.09	37.7	101.62	29.5	22.95	480.26	13.11	19.67	424.53	13.11	14.75	44.26	26.23	81.95	22.95	4160.03	13.11	14.75	34.42	72.12	73.76	65.56	57.37	19.67	72.12	221.28	24.59	16.39	72.12	26.23	49.17	22.95	232.75	42.62	68.84	211.44	126.21	83.59	21.31	59.01	91.79	13.11	44.26	144.24	509.76	22.95
NDLVC	1	43	34.7	53.63	44.17	88.33	18.93	25.24	646.72	15.77	6.31	135.65	31.55	12.62	66.25	69.4	34.7	44.17	618.33	12.62	9.46	25.24	56.79	94.64	69.4	56.79	18.93	66.25	44.17	25.24	18.93	15.77	126.19	6.31	22.08	290.24	31.55	41.01	217.68	72.56	63.1	22.08	41.01	34.7	3.15	15.77	479.52	227.14	25.24
DCM	NA	2407	15.73	53.48	16.78	92.27	6.29	13.63	753.9	1.05	5.24	77.59	30.41	9.44	33.55	41.94	34.6	17.83	1370.44	4.19	6.29	9.44	59.77	97.51	45.09	31.46	11.53	34.6	50.33	7.34	7.34	11.53	74.45	3.15	11.53	506.44	54.52	67.11	296.74	98.56	97.51	16.78	87.03	63.96	5.24	13.63	219.14	381.67	8.39
NDLVC	NA	1565	19.33	53.45	37.53	107.48	4.55	11.37	233.15	12.51	8.53	336.64	15.92	12.51	30.14	43.22	85.3	23.31	6374.62	7.39	44.36	44.92	167.75	96.67	104.63	51.75	25.59	119.42	56.87	8.53	23.88	55.16	120.55	47.2	43.79	163.2	1464.85	1998.82	72.22	319.02	187.66	239.4	87.57	136.48	3.98	19.33	35.83	439.57	7.39
NDLVC	1	2020	33.7	53.36	75.83	120.77	28.08	36.51	564.51	16.85	11.23	162.89	36.51	30.89	53.36	39.32	84.25	56.17	1224.51	11.23	19.66	42.13	101.11	103.91	61.79	61.79	25.28	30.89	87.06	39.32	30.89	22.47	87.06	28.08	39.32	297.7	73.02	81.45	165.7	221.87	140.42	30.89	126.38	137.62	36.51	44.94	227.49	626.29	28.08
DCM	0	2751	41.78	53.18	36.09	134.85	17.09	18.99	676.13	7.6	5.7	102.56	17.09	17.09	41.78	47.48	30.39	28.49	1789.08	17.09	5.7	18.99	62.67	79.77	106.36	70.27	22.79	43.68	43.68	13.29	7.6	20.89	77.87	15.19	20.89	330.47	43.68	60.78	199.42	102.56	127.25	13.29	64.57	58.88	3.8	22.79	136.74	282.99	13.29
NDLVC	NA	1884	24.47	52.31	27	86.06	17.72	10.12	714.65	10.12	4.22	84.37	28.69	11.81	48.94	39.66	40.5	10.12	1370.23	5.06	3.37	6.75	55.69	102.94	47.25	30.37	10.97	17.72	126.56	8.44	10.12	22.78	37.12	9.28	15.19	421.87	39.66	66.66	323.15	91.12	86.91	13.5	132.47	68.34	11.81	21.94	226.97	639.55	12.66
DCM	NA	NA	58.57	52.06	110.64	52.06	65.08	71.59	377.46	52.06	32.54	156.19	58.57	19.52	71.59	58.57	110.64	104.13	253.81	39.05	32.54	71.59	91.11	78.1	84.6	123.65	6.51	52.06	65.08	78.1	71.59	39.05	39.05	26.03	78.1	201.75	78.1	52.06	149.68	71.59	52.06	71.59	39.05	149.68	58.57	104.13	390.48	331.91	52.06
NDLVC	0	1202	15.21	51.71	60.83	103.42	12.17	30.42	666.11	27.37	18.25	91.25	30.42	36.5	51.71	48.67	51.71	63.87	1186.23	21.29	24.33	45.62	60.83	85.17	69.96	48.67	33.46	39.54	69.96	33.46	21.29	27.37	73	15.21	36.5	398.45	88.21	85.17	310.24	73	103.42	24.33	82.12	76.04	18.25	42.58	188.58	638.74	27.37
DCM	1	732	67.19	50.39	89.59	89.59	28	61.59	565.54	22.4	39.2	151.18	61.59	44.8	44.8	67.19	61.59	72.79	761.52	22.4	16.8	61.59	117.59	61.59	78.39	33.6	39.2	67.19	61.59	33.6	33.6	44.8	134.39	28	67.19	268.77	190.38	240.77	223.98	111.99	55.99	44.8	33.6	212.78	28	61.59	268.77	251.97	11.2
NDLVC	NA	1672	52.05	50.37	62.12	117.52	16.79	18.47	607.77	21.83	10.07	104.09	20.15	35.26	63.8	62.12	58.76	38.62	1405.26	5.04	11.75	21.83	92.34	72.19	63.8	25.18	30.22	63.8	53.73	21.83	8.39	30.22	90.66	21.83	25.18	288.78	55.4	80.59	223.3	97.38	80.59	21.83	122.56	97.38	13.43	33.58	263.59	308.92	26.86
NDLVC	1	2664	14.14	49.5	14.14	83.09	14.14	8.84	738.98	10.61	3.54	72.48	28.29	10.61	37.13	35.36	28.29	15.91	624.07	7.07	1.77	10.61	77.79	81.32	51.27	56.57	17.68	22.98	49.5	8.84	10.61	15.91	42.43	5.3	14.14	309.38	49.5	53.04	176.79	79.56	61.88	17.68	28.29	60.11	12.38	12.38	84.86	470.26	7.07
HCM	0	768	15.05	48.9	37.62	60.19	22.57	15.05	590.6	18.81	11.29	67.71	45.14	7.52	33.86	45.14	30.09	52.66	1474.61	3.76	11.29	11.29	30.09	79	90.28	30.09	22.57	60.19	52.66	37.62	22.57	11.29	127.9	3.76	48.9	349.84	56.43	86.52	304.7	71.47	101.57	26.33	26.33	52.66	7.52	30.09	500.31	255.8	11.29
DCM	1	2255	16.25	48.75	37.92	100.21	12.19	13.54	708.23	5.42	5.42	81.25	28.44	23.02	27.08	33.85	32.5	17.6	999.38	9.48	2.71	21.67	56.88	82.6	56.88	47.4	17.6	37.92	55.52	10.83	16.25	9.48	60.94	6.77	12.19	331.77	47.4	43.33	224.79	55.52	46.04	14.9	25.73	40.63	5.42	23.02	207.19	242.4	13.54
MCM	1	453	16.22	47.64	24.33	86.16	8.11	13.18	626.42	7.1	5.07	61.83	6.08	11.15	22.3	38.52	34.46	28.38	1026.8	7.1	6.08	12.16	47.64	53.72	44.6	47.64	10.14	41.56	61.83	9.12	4.05	10.14	22.3	5.07	15.2	461.2	27.37	22.3	209.82	71.97	60.82	10.14	64.87	39.53	5.07	10.14	275.71	212.86	13.18
HCM	0	4126	27.76	45.91	33.1	106.77	16.02	12.81	699.36	9.61	8.54	108.91	32.03	14.95	45.91	50.18	38.44	25.63	1072	3.2	9.61	18.15	83.28	77.94	60.86	30.96	16.02	67.27	50.18	8.54	13.88	16.02	88.62	8.54	6.41	376.91	46.98	55.52	238.1	87.55	72.61	18.15	60.86	71.54	6.41	21.35	343.81	297.9	9.61
NDLVC	1	6	34.25	45.67	38.82	116.46	18.27	31.97	678.21	13.7	6.85	107.33	20.55	29.69	41.1	36.54	41.1	31.97	783.26	22.84	6.85	22.84	79.92	84.49	59.37	61.66	20.55	43.39	54.81	11.42	9.13	29.69	75.36	13.7	29.69	331.11	45.67	77.64	171.27	155.28	118.74	20.55	50.24	38.82	6.85	27.4	116.46	360.8	11.42
MCM	0	823	8.12	40.62	85.31	85.31	28.44	32.5	654.05	12.19	4.06	93.44	32.5	20.31	48.75	40.62	32.5	48.75	970.92	52.81	8.12	28.44	60.94	65	52.81	48.75	12.19	56.87	56.87	40.62	36.56	16.25	56.87	16.25	60.94	373.74	85.31	105.62	207.18	77.19	60.94	40.62	73.12	69.06	16.25	24.37	389.99	288.43	32.5
RCM	0	2234	22.63	39.61	39.61	96.2	50.93	28.29	447.03	39.61	11.32	96.2	11.32	22.63	28.29	39.61	50.93	113.17	588.5	45.27	16.98	50.93	62.25	45.27	84.88	28.29	33.95	45.27	62.25	62.25	50.93	5.66	39.61	16.98	73.56	237.66	62.25	90.54	181.08	118.83	39.61	39.61	50.93	141.47	11.32	90.54	203.71	186.74	28.29
MCM	1	1918	34.3	39.19	53.89	39.19	39.19	68.59	573.22	29.4	9.8	112.68	48.99	34.3	48.99	44.09	63.69	102.89	1249.32	34.3	29.4	34.3	29.4	78.39	78.39	48.99	29.4	53.89	78.39	48.99	4.9	19.6	107.78	14.7	58.79	426.24	93.09	107.78	215.57	166.58	83.29	29.4	93.09	117.58	14.7	44.09	318.45	171.48	29.4
DCM	NA	NA	66.83	37.13	89.11	81.68	111.39	118.81	378.72	51.98	22.28	155.94	37.13	59.41	44.56	14.85	89.11	126.24	200.5	7.43	51.98	74.26	89.11	111.39	96.54	103.96	14.85	51.98	74.26	81.68	51.98	44.56	29.7	7.43	111.39	252.48	59.41	126.24	148.52	89.11	51.98	66.83	51.98	126.24	81.68	81.68	178.22	319.31	66.83
DCM	NA	NA	92.19	159.24	113.14	83.81	29.33	121.52	561.53	83.81	16.76	171.81	67.05	83.81	75.43	67.05	88	75.43	259.81	12.57	29.33	67.05	129.91	108.95	108.95	167.62	29.33	121.52	75.43	37.71	58.67	37.71	67.05	33.52	79.62	247.24	96.38	58.67	230.48	16.76	58.67	37.71	33.52	138.29	41.91	88	335.24	234.67	41.91
DCM	NA	NA	105.19	155.29	175.32	145.27	80.15	150.28	300.55	55.1	25.05	120.22	55.1	60.11	115.21	50.09	90.17	90.17	265.49	45.08	30.06	60.11	130.24	85.16	80.15	60.11	65.12	75.14	75.14	90.17	55.1	40.07	70.13	75.14	95.18	195.36	90.17	100.18	160.3	100.18	45.08	70.13	45.08	155.29	75.14	120.22	225.42	185.34	45.08
MCM	1	2909	45.33	149.94	59.28	76.71	17.43	73.23	627.64	52.3	20.92	184.81	24.41	73.23	76.71	66.25	45.33	59.28	578.83	20.92	13.95	38.36	132.5	83.69	83.69	97.63	24.41	115.07	55.79	10.46	27.9	62.76	73.23	13.95	41.84	188.29	115.07	125.53	111.58	219.68	188.29	52.3	34.87	129.02	34.87	24.41	132.5	826.4	24.41
DCM	NA	NA	82.39	148.3	164.78	107.1	173.01	82.39	255.4	82.39	57.67	140.06	57.67	82.39	24.72	65.91	123.58	156.54	140.06	74.15	65.91	57.67	57.67	148.3	115.34	115.34	90.63	74.15	82.39	140.06	82.39	41.19	90.63	65.91	107.1	197.73	98.87	98.87	189.49	57.67	90.63	82.39	41.19	90.63	98.87	115.34	337.79	156.54	74.15
DCM	NA	NA	57.97	139.13	231.89	150.73	104.35	127.54	313.05	81.16	11.59	92.76	57.97	46.38	92.76	104.35	115.95	57.97	266.67	46.38	23.19	23.19	92.76	23.19	150.73	104.35	115.95	162.32	92.76	104.35	92.76	34.78	57.97	46.38	208.7	243.49	197.11	127.54	220.3	46.38	115.95	104.35	57.97	197.11	57.97	197.11	266.67	591.32	69.57
DCM	NA	NA	66.19	132.38	127.29	71.28	91.65	96.74	402.22	50.91	15.27	183.29	30.55	45.82	30.55	76.37	66.19	76.37	198.57	50.91	20.37	61.1	106.92	71.28	117.1	96.74	35.64	76.37	25.46	76.37	25.46	35.64	61.1	35.64	86.55	218.93	71.28	81.46	147.65	76.37	40.73	96.74	76.37	86.55	56.01	56.01	300.39	504.05	76.37
DCM	NA	NA	123.8	123.8	78.19	130.31	123.8	104.25	267.14	52.13	6.52	149.86	19.55	84.7	65.16	58.64	97.74	143.34	195.47	39.09	39.09	58.64	78.19	58.64	97.74	65.16	58.64	104.25	162.89	71.67	91.22	65.16	58.64	45.61	52.13	215.02	91.22	110.77	221.53	162.89	45.61	58.64	78.19	182.44	45.61	117.28	201.99	938.26	19.55
DCM	1	125	33.3	119.89	37.74	93.25	19.98	31.08	670.5	15.54	8.88	93.25	42.18	31.08	42.18	42.18	44.4	26.64	1614.09	15.54	6.66	19.98	75.49	62.17	73.27	66.61	13.32	59.95	39.96	15.54	22.2	33.3	84.37	35.52	37.74	335.25	44.4	59.95	153.19	135.43	186.5	22.2	37.74	99.91	17.76	13.32	150.97	204.26	19.98
DCM	NA	NA	120	116.36	83.63	138.18	47.27	105.45	356.35	50.91	25.45	149.09	47.27	80	134.54	69.09	90.91	72.72	203.63	40	32.73	87.27	159.99	43.63	101.81	80	25.45	98.18	40	43.63	25.45	32.73	98.18	80	90.91	214.54	50.91	101.81	127.27	54.54	54.54	32.73	65.45	199.99	47.27	80	170.9	185.45	47.27
DCM	NA	NA	73.21	115.59	92.47	100.18	80.91	100.18	373.74	26.97	11.56	157.97	57.8	38.53	46.24	61.65	61.65	88.62	285.12	34.68	23.12	61.65	131	73.21	92.47	73.21	42.38	104.03	88.62	42.38	15.41	38.53	73.21	30.82	57.8	331.36	69.35	65.5	231.18	69.35	42.38	7.71	80.91	119.44	34.68	77.06	184.94	131	65.5
NDLVC	1	2129	28.78	115.13	45.23	131.58	49.34	16.45	690.78	20.56	8.22	61.68	28.78	24.67	61.68	37.01	37.01	45.23	1143.08	32.89	8.22	28.78	53.45	61.68	82.24	32.89	20.56	49.34	74.01	16.45	41.12	8.22	61.68	24.67	32.89	456.41	41.12	61.68	263.15	74.01	119.24	16.45	61.68	37.01	20.56	37.01	361.84	328.94	12.34
RCM	1	515	28.19	112.77	88.6	84.57	12.08	36.25	692.7	44.3	4.03	144.98	20.14	36.25	44.3	56.38	56.38	60.41	712.84	40.27	12.08	80.55	112.77	92.63	128.87	56.38	20.14	68.46	60.41	28.19	36.25	28.19	32.22	28.19	40.27	306.08	104.71	128.87	197.34	96.66	108.74	20.14	84.57	140.96	36.25	60.41	322.19	491.34	24.16
RCM	1	212	109.41	112.08	93.4	101.41	26.69	64.05	370.93	40.03	16.01	346.91	40.03	56.04	106.74	72.05	80.06	96.07	2380.36	37.36	53.37	50.7	208.15	90.73	125.42	80.06	29.35	144.1	141.43	21.35	21.35	72.05	72.05	34.69	56.04	229.5	61.38	93.4	200.14	77.39	77.39	26.69	58.71	210.82	53.37	90.73	221.49	293.54	69.38
DCM	NA	NA	61.42	111.14	61.42	140.39	29.25	64.35	424.1	38.02	5.85	140.39	40.95	64.35	78.97	67.27	81.9	70.2	242.76	23.4	26.32	67.27	134.54	73.12	96.52	73.12	32.17	105.29	116.99	46.8	23.4	20.47	32.17	43.87	49.72	204.74	76.05	87.75	198.89	49.72	84.82	46.8	43.87	93.6	40.95	64.35	201.81	488.45	61.42
NDLVC	1	2682	35.66	109.73	27.43	126.19	16.46	10.97	732.48	10.97	16.46	156.37	21.95	21.95	63.1	63.1	49.38	21.95	2008.14	10.97	5.49	24.69	112.48	101.5	76.81	52.12	19.2	52.12	82.3	19.2	8.23	21.95	123.45	24.69	27.43	395.04	76.81	90.53	249.65	164.6	148.14	13.72	79.56	87.79	10.97	27.43	170.09	630.97	21.95
DCM	NA	NA	76.4	109.15	103.69	103.69	54.57	65.49	507.53	21.83	30.02	166.45	32.74	54.57	79.13	54.57	76.4	65.49	362.91	19.1	16.37	38.2	128.25	51.84	76.4	54.57	19.1	92.77	87.32	30.02	21.83	19.1	21.83	38.2	51.84	308.34	49.12	49.12	278.32	73.67	40.93	27.29	46.39	120.06	19.1	62.76	226.48	278.32	60.03
DCM	1	3987	58.41	108.47	66.75	66.75	91.78	83.44	550.7	41.72	16.69	125.16	33.38	50.06	25.03	50.06	41.72	83.44	542.36	66.75	41.72	116.82	58.41	41.72	83.44	75.1	33.38	33.38	75.1	100.13	33.38	33.38	116.82	16.69	50.06	225.29	83.44	100.13	150.19	91.78	41.72	91.78	16.69	133.5	16.69	50.06	225.29	100.13	41.72
NDLVC	NA	NA	70.65	107.65	111.02	100.93	43.73	63.92	474.35	37.01	6.73	127.84	20.19	57.19	67.28	80.74	57.19	67.28	252.32	23.55	26.91	40.37	87.47	57.19	90.83	100.93	23.55	47.1	53.83	30.28	16.82	26.91	50.46	16.82	67.28	289.32	57.19	67.28	205.22	47.1	43.73	26.91	37.01	63.92	47.1	70.65	269.14	322.96	30.28
DCM	0	2424	15.26	106.82	18.31	115.98	30.52	39.68	799.63	18.31	9.16	88.51	42.73	24.42	57.99	30.52	21.36	24.42	1007.16	18.31	18.31	33.57	54.94	73.25	70.2	54.94	27.47	42.73	67.14	30.52	18.31	27.47	67.14	9.16	30.52	427.28	85.46	82.4	262.47	85.46	88.51	36.62	36.62	85.46	12.21	24.42	161.76	262.47	15.26
DCM	1	2912	27.82	106.63	60.27	176.17	41.72	69.54	890.11	37.09	9.27	254.98	32.45	37.09	55.63	41.72	97.36	27.82	1260.98	23.18	9.27	69.54	55.63	69.54	69.54	51	41.72	125.17	120.54	46.36	32.45	18.54	64.9	37.09	37.09	338.43	176.17	166.89	236.43	282.79	162.26	23.18	111.26	143.72	13.91	60.27	268.89	792.75	41.72
DCM	1	9	37.9	106.11	159.16	75.79	98.53	83.37	378.96	37.9	7.58	90.95	7.58	68.21	75.79	60.63	90.95	128.85	538.12	53.05	45.48	22.74	68.21	174.32	136.43	83.37	30.32	90.95	68.21	68.21	90.95	22.74	98.53	22.74	68.21	295.59	113.69	113.69	242.53	106.11	90.95	30.32	98.53	113.69	45.48	75.79	144	318.33	37.9
RCM	1	1837	36.58	105.68	50.81	91.46	18.29	28.45	804.82	22.36	8.13	73.17	22.36	28.45	38.62	44.71	34.55	44.71	936.92	10.16	14.23	30.49	65.04	85.36	83.33	42.68	16.26	58.94	105.68	18.29	18.29	24.39	69.1	8.13	24.39	412.57	109.75	101.62	225.59	119.91	99.59	28.45	97.55	199.17	12.19	14.23	227.63	623.94	28.45
NDLVC	0	2414	30.17	105.61	54.86	108.35	9.6	23.32	670.67	9.6	8.23	89.15	38.4	16.46	68.58	35.66	52.12	41.15	1281	5.49	5.49	35.66	79.55	71.32	87.78	26.06	15.09	57.6	116.58	15.09	8.23	30.17	82.29	10.97	17.83	425.17	63.09	72.69	272.93	97.38	133.04	16.46	98.75	85.03	16.46	28.8	200.24	270.19	30.17
NDLVC	0	1937	51.96	103.92	75.05	69.28	23.09	31.75	704.32	23.09	11.55	141.44	37.53	31.75	43.3	49.07	54.84	28.87	652.36	23.09	34.64	34.64	98.14	69.28	46.19	83.71	11.55	80.82	69.28	34.64	11.55	28.87	46.19	23.09	28.87	251.13	127.01	127.01	199.17	259.79	193.4	49.07	95.26	83.71	17.32	40.41	268.45	1223.91	37.53
DCM	NA	NA	37.27	103.53	78.68	132.52	74.54	37.27	588.05	53.84	37.27	144.94	37.27	41.41	82.82	45.55	82.82	57.98	331.29	24.85	24.85	33.13	103.53	70.4	115.95	91.11	33.13	74.54	53.84	49.69	49.69	20.71	53.84	12.42	62.12	289.88	62.12	70.4	273.32	95.25	33.13	45.55	49.69	132.52	20.71	57.98	144.94	339.58	28.99
DCM	1	2621	48.39	103.09	65.22	94.68	29.45	56.81	595.4	25.25	4.21	96.78	37.87	27.35	54.7	56.81	42.08	42.08	683.76	21.04	12.62	33.66	86.26	86.26	69.43	46.29	33.66	65.22	189.35	25.25	10.52	27.35	65.22	12.62	25.25	347.14	54.7	69.43	248.26	128.34	117.82	25.25	82.05	103.09	12.62	25.25	229.32	454.44	29.45
DCM	NA	NA	73.86	101.55	124.63	152.33	60.01	106.17	304.66	32.31	18.46	138.48	32.31	46.16	96.94	92.32	73.86	69.24	170.79	50.78	36.93	73.86	124.63	92.32	92.32	156.95	41.54	129.25	69.24	83.09	60.01	41.54	64.63	55.39	92.32	235.42	83.09	83.09	166.18	41.54	50.78	32.31	46.16	115.4	78.47	78.47	138.48	216.96	36.93
DCM	NA	NA	48.44	101.5	71.51	103.81	43.83	50.75	435.99	20.76	6.92	115.34	36.91	43.83	78.43	55.36	59.98	59.98	348.33	25.37	11.53	27.68	124.57	62.28	106.11	117.65	46.14	87.66	83.05	39.22	11.53	23.07	46.14	13.84	53.06	216.84	59.98	62.28	196.08	83.05	48.44	25.37	29.99	115.34	20.76	53.06	272.2	385.24	55.36
DCM	NA	NA	58.94	101.04	151.57	143.14	117.88	134.72	252.61	50.52	8.42	159.99	58.94	143.14	75.78	67.36	50.52	159.99	235.77	25.26	42.1	58.94	58.94	75.78	109.46	109.46	50.52	50.52	58.94	84.2	101.04	42.1	33.68	25.26	92.62	286.29	109.46	101.04	151.57	42.1	50.52	84.2	50.52	117.88	92.62	151.57	227.35	252.61	33.68
NDLVC	1	424	23.77	101	41.59	127.74	17.82	35.65	701.08	23.77	23.77	124.77	38.62	29.71	50.5	44.56	20.79	38.62	674.34	17.82	14.85	20.79	89.12	74.27	92.09	50.5	29.71	59.41	59.41	14.85	20.79	26.74	44.56	26.74	44.56	332.72	68.33	77.24	210.92	101	103.97	35.65	20.79	71.3	17.82	47.53	237.65	451.54	8.91
DCM	NA	230	11.56	100.47	29.63	98.3	10.12	16.62	954.08	11.56	3.61	74.45	29.63	8.67	35.42	39.75	33.97	18.07	1697.11	6.51	6.51	10.84	54.21	82.4	59.27	39.03	13.73	29.63	61.44	7.23	6.51	15.9	75.17	8.67	15.18	485.71	28.19	38.31	276.83	133.72	125.04	12.29	23.85	57.1	7.23	13.73	143.11	211.05	5.78
NDLVC	1	72	22.78	100.23	37.96	89.6	12.15	10.63	739.55	9.11	6.07	69.85	36.45	10.63	48.59	48.59	42.52	28.85	1635.51	10.63	7.59	19.74	63.78	85.04	77.45	33.41	12.15	33.41	77.45	12.15	10.63	12.15	63.78	7.59	22.78	391.79	71.37	91.11	324.98	136.67	162.49	18.22	113.89	50.11	6.07	22.78	235.38	470.76	7.59
[truncated: 547 more columns]
