# Supplementary material for: Endomyocardial Gremlin-1 is associated with structural remodeling and adverse clinical outcomes in non-ischemic cardiomyopathy
Source: Commun Med (Lond). 2026 Jul 2;6:373. doi: 10.1038/s43856-026-01762-9 (PMC13328730; doi:10.1038/s43856-026-01762-9)
Supplement: Supplementary file 9 — Supplementary Data 6 [file 43856_2026_1762_MOESM9_ESM.xlsx]

## Sheet: Source Data 5
Disease	Time from Biopsy (Days)	MW_Grem1_plasmalevel_ng/mL	Liquid Biopsy High Risk	Gremlin-1+	Overall Mortality	ICD Discharge
NICM	5475				0	0
NICM	5475			0	0	0
NICM	5475			0	0	0
NICM	5475			0	0	0
NICM	5475			0	0	0
NICM	5475			1	0	0
NICM	5475			0	0	0
NICM	5475			1	0	0
NICM	5475			0	0	0
NICM	5475			0	0	0
NICM	5475			0	0	0
NICM	5475			1	0	0
NICM	5475				0	0
NICM	5475			1	0	0
NICM	5475			1	0	0
NICM	5475			1	0	0
NICM	5475			0	0	0
NICM	5475			1	0	0
NICM	5475			1	0	0
NICM	5475			1	0	0
NICM	5475				0	0
NICM	5475			1	0	0
NICM	5475			1	0	0
NICM	5475			0	0	0
NICM	5475			0	0	0
NICM	5475			0	0	0
NICM	5475			1	0	0
NICM	5475			0	0	0
NICM	5475			1	0	0
NICM	5475			1	0	0
NICM	5475			1	0	0
NICM	5475			0	0	0
NICM	5475			1	0	0
NICM	5475			1	0	0
NICM	5475			1	0	0
NICM	5475			0	0	0
NICM	5475			1	0	0
NICM	5475			1	0	0
NICM	5475			1	0	0
NICM	5475			1	0	0
NICM	5475			0	0	0
NICM	5475			1	0	0
NICM	5475			1	0	0
NICM	5475			0	0	0
NICM	5475			1	0	0
NICM	5475			1	0	0
NICM	5475			1	0	0
NICM	5475			1	0	0
NICM	5475			1	0	0
NICM	5475			1	0	0
NICM	5475			1	0	0
NICM	5475			1	0	0
NICM	5475			1	0	0
NICM	5475			0	0	0
NICM	5475			1	0	0
NICM	5475	182.62	0	0	0	0
NICM	5475	220.45	0	0	0	0
NICM	5475	258.67	0	1	0	0
NICM	5475	354.43	0	0	0	0
NICM	5474	527.91	0	1	0	0
NICM	5462			1	0	0
NICM	5426			1	1	1
NICM	5402	347.11	0	1	0	0
NICM	5382	441.78	0	1	0	0
NICM	5379	772.47	1	1	0	0
NICM	5372			0	0	0
NICM	5357	444.74	0	1	0	0
NICM	5355	988.12	1	1	0	0
NICM	5353	379.89	0	0	0	0
NICM	5349			1	0	0
NICM	5341	302.75	0	0	0	0
NICM	5339	540.86	0	1	0	0
NICM	5326	311.06	0	0	0	0
NICM	5281			1	1	1
NICM	5279			1	0	0
NICM	5276	713.07	1	1	0	0
NICM	5237	271.38	0	0	0	0
NICM	5221	312.31	0	1	0	0
NICM	5220	360.88	0	0	0	0
NICM	5190	581.53	0	1	0	0
NICM	5190	87.4	0	0	0	0
NICM	5159	234.78	0	0	0	0
NICM	5140	352.58	0	0	0	0
NICM	5132			1	0	0
NICM	5131	311.06	0	0	0	0
NICM	5127	789.86	1	1	0	0
NICM	5126			1	0	0
NICM	5120	171.36	0	0	0	0
NICM	5118	271.38	0	0	0	0
NICM	5114	609.12	0	1	0	0
NICM	5095	166.75	0	0	0	0
NICM	5093	365.85	0	1	0	0
NICM	5086			1	0	0
NICM	5060	654.43	1	1	0	0
NICM	5043	347.02	0	1	0	0
NICM	5033			1	0	0
NICM	5030			0	0	0
NICM	5026	103.64	0	0	0	0
NICM	5010			0	0	0
NICM	4996			1	1	0
NICM	4966	1197.57	1	1	0	0
NICM	4948	703.6	1	1	0	0
NICM	4948	276.92	0	0	0	0
NICM	4926	791.1	1	1	0	0
NICM	4908	646.7	1	1	0	0
NICM	4904	213.07	0	0	0	0
NICM	4878	360.88	0	1	0	0
NICM	4874			1	1	0
NICM	4871	366.75	0	1	0	0
NICM	4847	159.18	0	1	0	0
NICM	4838	198.12	0	0	0	0
NICM	4822	177.45	0	0	0	0
NICM	4820	146.27	0	0	0	0
NICM	4801	1598.12	1	1	1	1
NICM	4796	854.39	1	1	0	0
NICM	4777			0	0	0
NICM	4757	453.09	0	1	0	0
NICM	4755	198.12	0	0	0	0
NICM	4754	389.86	0	1	0	0
NICM	4745	413.07	0	1	0	0
NICM	4744	198.98	0	1	0	0
NICM	4731	575.05	0	0	0	0
NICM	4728	182.62	0	0	0	0
NICM	4706	596.09	0	1	0	0
NICM	4704	326.7	0	1	0	0
NICM	4700	754.43	1	1	0	0
NICM	4681			1	0	0
NICM	4678	302.75	0	0	0	0
NICM	4676	675.05	1	1	0	0
NICM	4658	731	1	1	0	0
NICM	4626	247.02	0	0	0	0
NICM	4598	681.53	1	1	0	0
NICM	4598	257.91	0	1	0	0
NICM	4591	1026.7	1	1	0	0
NICM	4579			0	0	0
NICM	4567	546.27	0	1	0	0
NICM	4556	673.39	1	1	1	0
NICM	4532			0	1	1
NICM	4502	136.85	0		0	0
NICM	4449	354.43	0		0	0
NICM	4431	159.18	0		0	0
NICM	4430	126.15	0	0	0	0
NICM	4403			1	1	1
NICM	4382	472.11	0	1	1	1
NICM	4372	177.45	0		0	0
NICM	4354	153.09	0	0	0	0
NICM	4344			0	0	0
NICM	4338				0	0
NICM	4325	1136.85	1	1	0	0
NICM	4290				0	0
NICM	4282	146.27	0	0	0	0
NICM	4264				0	0
NICM	4243			0	0	0
NICM	4228				0	0
NICM	4218	126.7	0	0	1	1
NICM	4211				0	0
NICM	4211				0	0
NICM	4200			1	1	0
NICM	4196			1	1	1
NICM	4192				0	0
NICM	4181			0	1	0
NICM	4165				0	0
NICM	4114			0	1	0
NICM	4114				0	0
NICM	4113	272.29	0	1	1	1
NICM	4094				1	0
NICM	4094				0	0
NICM	4093	496.99	0	1	1	0
NICM	4080				0	0
NICM	4074				0	0
NICM	4074				0	0
NICM	4053				0	0
NICM	4046			1	1	0
NICM	4040	307.14	0	1	1	1
NICM	4028				0	0
NICM	4027	87.4	0	0
NICM	4020				0	0
NICM	4004				0	0
NICM	3988			0	0	0
NICM	3987			1	1	0
NICM	3940				0	0
NICM	3914				0	0
NICM	3904			1	1	1
NICM	3881				0	0
NICM	3877			0	0	0
NICM	3865	271.65	0	1	0	0
NICM	3863				0	0
NICM	3860
NICM	3857				0	0
NICM	3836	379.89	0	0	0	0
NICM	3817			1	0	0
NICM	3806				0	0
NICM	3799	299	0	0	0	0
NICM	3787	136.85	0	0	0	0
NICM	3780			1	0	0
NICM	3766				0	0
NICM	3751	407.72	0	1	1	1
NICM	3745			1	0	0
NICM	3735				0	0
NICM	3728			1	1	1
NICM	3720			1	1	0
NICM	3720				0	0
NICM	3710			1	0	0
NICM	3708				0	0
NICM	3702	507.72	0	1	0	0
NICM	3699				0	0
NICM	3695			1	1	1
NICM	3674			0	0	0
NICM	3651				0	0
NICM	3650				0	0
NICM	3619	213.07	0		0	0
NICM	3616			1	1	1
NICM	3615	523.02	0	1	0	0
NICM	3588				0	0
NICM	3581				0	0
NICM	3570	185.76	0	0	0	0
NICM	3567				0	0
NICM	3563				0	0
NICM	3557			1	1	0
NICM	3556				0	0
NICM	3553				0	0
NICM	3552				0	0
NICM	3531				1	1
NICM	3517				0	0
NICM	3507	257.91	0	0	0	0
NICM	3504			1	0	0
NICM	3498				0	0
NICM	3492	348.91	0	1	1	0
NICM	3490	626.15	1	1	1	0
NICM	3478	314.38	0		1	0
NICM	3452				0	0
NICM	3451			1	1	1
NICM	3449				0	0
NICM	3438			1	1	0
NICM	3437			1	0	0
NICM	3428				0	0
NICM	3424	899.23	1	1	1	1
NICM	3405				0	0
NICM	3400				0	0
NICM	3394				0	0
NICM	3392			0	0	0
NICM	3379				0	0
NICM	3379				0	0
NICM	3371	579.19	0		0	0
NICM	3367	1300.72	1	1	1	1
NICM	3355			1	0	0
NICM	3352	988.12	1		0	0
NICM	3339	258.67	0		0	0
NICM	3336	611.15	0		0	0
NICM	3334				0	0
NICM	3318				0	0
NICM	3291	314.38	0	0	0	0
NICM	3269				0	0
NICM	3262	499.23	0	1	0	0
NICM	3261	797.47	1		0	0
NICM	3260	348.91	0		0	0
NICM	3257				0	0
NICM	3251	601.71	0		0	0
NICM	3249				0	0
NICM	3241				0	0
NICM	3231				0	0
NICM	3224				0	0
NICM	3213	276.92	0	1	1	1
NICM	3211				0	0
NICM	3209	499.23	0		0	0
NICM	3204	326.7	0		0	0
NICM	3200	579.19	0	1	0	0
NICM	3184				0	0
NICM	3182	347.02	0		0	0
NICM	3175				0	0
NICM	3169	791.1	1		0	0
NICM	3163	609.12	0		0	0
NICM	3127			0	0	0
NICM	3118	596.09	0		0	0
NICM	3107	417.9	0	1	1	0
NICM	3106				0	0
NICM	3101			1	1	0
NICM	3055	797.47	1	1	0	0
NICM	3050			0	0	0
NICM	3043				0	0
NICM	3042				1	1
NICM	3041	178.24	0		0	0
NICM	3037	270	0		0	0
NICM	3028	245.3	0		0	0
NICM	3020	203.2	0		0	0
NICM	3009				0	0
NICM	3004			0	0	0
NICM	2993	399.23	0		0	0
NICM	2989				0	0
NICM	2977			1	1	0
NICM	2974			0	0	0
NICM	2973	371.36	0	1	0	0
NICM	2972				1	1
NICM	2964	328.5	0		0	0
NICM	2964	269.5	0		0	0
NICM	2944	156.1	0		0	0
NICM	2937	315.7	0		0	0
NICM	2934				0	0
NICM	2915	139.1	0		0	0
NICM	2887	654.43	1		0	0
NICM	2885			0	0	0
NICM	2883				0	0
NICM	2877			0	0	0
NICM	2872				1	0
NICM	2868	488.4	0		0	0
NICM	2862	47.58	0		0	0
NICM	2858	185.5	0		0	0
NICM	2853	271.65	0		1	1
NICM	2837	202.5	0		0	0
NICM	2836	1136.85	1	1	0	0
NICM	2834	172.7	0		0	0
NICM	2824	304.3	0		0	0
NICM	2811				0	0
NICM	2808				1	1
NICM	2808	159.18	0		1	0
NICM	2805			1	0	0
NICM	2795	197.57	0	0	1	0
NICM	2781			0	0	0
NICM	2773	596.09	0		0	0
NICM	2772	154.39	0	0	0	0
NICM	2772				0	0
NICM	2768				0	0
NICM	2765				0	0
NICM	2761				0	0
NICM	2759	360.88	0		0	0
NICM	2758	217.13	0		0	0
NICM	2754	360.88	0		0	0
NICM	2742				0	0
NICM	2737	666.75	1	1	1	0
NICM	2735	316.4	0		0	0
NICM	2716			1	1	0
NICM	2712				0	0
NICM	2709				0	0
NICM	2708	268.2	0		0	0
NICM	2705	677.81	1	0	0	0
NICM	2703				1	1
NICM	2700	292.9	0		0	0
NICM	2695			0	0	0
NICM	2694				0	0
NICM	2664	919.23	1	1	0	0
NICM	2660	209	0		1	1
NICM	2652				0	0
NICM	2651				0	0
NICM	2647	192.77	0	0	0	0
NICM	2637	170.3	0		0	0
NICM	2615			1	1	0
NICM	2604			1	1	0
NICM	2588	611.15	0	1	0	0
NICM	2533	442.31	0	1	0	0
NICM	2530	371.8	0		0	0
NICM	2522	392.78	0	1	0	0
NICM	2519				0	0
NICM	2515				0	0
NICM	2495	771.38	1	1	1	1
NICM	2481	233.1	0		0	0
NICM	2481	141.5	0		0	0
NICM	2480	172.47	0		1	1
NICM	2477	882.6	1	1	1	1
NICM	2440	270.9	0		0	0
NICM	2432	217.13	0		0	0
NICM	2423				0	0
NICM	2423				0	0
NICM	2420	523.02	0		0	0
NICM	2396	175.05	0	0	0	0
NICM	2391	385.46	0		1	1
NICM	2377				1	0
NICM	2336	360.88	0		0	0
NICM	2336			0	0	0
NICM	2332	300.72	0	1	1	1
NICM	2331	614.38	1	0	1	0
NICM	2324	356.3	0		0	0
NICM	2321	360.88	0	0	1	0
NICM	2302	371.36	0	1	1	0
NICM	2272				1	0
NICM	2237	601.71	0	1	1	0
NICM	2234	792.47	1	0	1	0
NICM	2233			1	0	0
NICM	2221	242.07	0	1	0	0
NICM	2194	529.9	0		0	0
NICM	2191			1	0	0
NICM	2171				0	0
NICM	2151	389.86	0		1	1
NICM	2135	302.75	0	0	0	0
NICM	2129	777.45	1	1	0	0
NICM	2121	882.62	1	1	0	0
NICM	2117	707.72	1	1	0	0
NICM	2092				1	1
NICM	2085				0	0
NICM	2072	772.2	1	1	1	1
NICM	2038	220.45	0		1	1
NICM	2037	220.45	0		1	0
NICM	2029	753.02	1	0	1	0
NICM	2009	45.88	0		0	0
NICM	1999				0	0
NICM	1989	220.45	0	1	0	0
NICM	1988	347.02	0		0	0
NICM	1982			1	0	0
NICM	1977			1	1	1
NICM	1968			1	1	0
NICM	1964			1	1	0
NICM	1961				1	0
NICM	1952	889.44	1	0	1	0
NICM	1952	171.8	0		1	0
NICM	1951				0	0
NICM	1942	426.9	0		1	1
NICM	1937	617.13	1	0	1	0
NICM	1895	1392.77	1	1	1	1
NICM	1887				1	1
NICM	1867				1	0
NICM	1863	223	0		0	0
NICM	1850			1	0	0
NICM	1837			1	1	0
NICM	1798	455.9	0	1	0	0
NICM	1749				0	0
NICM	1748			0	1	1
NICM	1739	243.67	0	0	1	1
NICM	1653	173.39	0	0	0	0
NICM	1651			1	1	0
NICM	1650				1	1
NICM	1645	203.99	0		0	0
NICM	1635				0	0
NICM	1629	542.71	0	0	1	0
NICM	1623	192.77	0		1	0
NICM	1617	257.91	0		0	0
NICM	1598	126.15	0	0	0	0
NICM	1579				1	1
NICM	1576				0	0
NICM	1572				1	1
NICM	1554	314.38	0	1	0	0
NICM	1551	272.29	0		0	0
NICM	1517				0	0
NICM	1499	171.36	0		1	0
NICM	1489			1	1	0
NICM	1484	1281.53	1	1	1	0
NICM	1483				1	1
NICM	1460				1	1
NICM	1453				1	0
NICM	1445	220	0		0	0
NICM	1413	175.05	0	0	0	0
NICM	1398	442.41	0	1	0	0
NICM	1395			0	1	1
NICM	1371	242.07	0		1	1
NICM	1324			0	0	0
NICM	1320				1	1
NICM	1312				1	0
NICM	1306	256.88	0	0	1	0
NICM	1299				0	0
NICM	1294				0	0
NICM	1293				1	0
NICM	1285				0	0
NICM	1262			1	1	0
NICM	1245				1	0
NICM	1192			1	1	0
NICM	1172	1259.67	1	1	1	1
NICM	1172	121.6	0		0	0
NICM	1169				0	0
NICM	1163			1	0	0
NICM	1161				0	0
NICM	1158	392.77	0	0	0	0
NICM	1153			0	0	0
NICM	1152			1	1	0
NICM	1095	852.81	1	1	1	1
NICM	1091			1	1	0
NICM	1079	385.46	0	1	1	0
NICM	1079				0	0
NICM	1064			1	1	0
NICM	1055	540.86	0		0	0
NICM	1050	244.5	0		1	1
NICM	1050				0	0
NICM	1024				1	1
NICM	1023	199.23	0	0	0	0
NICM	1019	220.2	0		0	0
NICM	1017				1	0
NICM	1014			1	1	0
NICM	987	247.02	0		1	1
NICM	983				0	0
NICM	974			1	1	0
NICM	970	531.69	0	1	0	0
NICM	958	772.47	1	1	1	1
NICM	955				0	0
NICM	952	866.75	1	1	1	1
NICM	949			1	1	0
NICM	923				1	1
NICM	922				0	0
NICM	912				0	0
NICM	894	481.53	0	1	0	0
NICM	890				1	0
NICM	888	646.27	1	1	0	0
NICM	886				1	0
NICM	885				1	0
NICM	850				1	1
NICM	843	376.92	0	1	0	0
NICM	801				1	0
NICM	799			1	1	0
NICM	797				1	0
NICM	786			1	1	0
NICM	768	112.31	0	0	0	0
NICM	759			1	1	1
NICM	753	988.99	1	0	1	0
NICM	742			0	1	0
NICM	732			1	1	1
NICM	721			1	0	0
NICM	713	496.99	0	1	0	0
NICM	707				0	0
NICM	687			1	1	0
NICM	683				1	1
NICM	665	647.021	1	1	1	1
NICM	660			1	1	0
NICM	653	1883.76	1	1	1	0
NICM	643	159.4	0		0	0
NICM	618			0	0	0
NICM	617	453.09	0		0	0
NICM	609				0	0
NICM	608			1	1	0
NICM	590			1	1	0
NICM	543				1	0
NICM	514			1	1	0
NICM	508				0	0
NICM	498			1	1	0
NICM	495				1	0
NICM	484			1	1	0
NICM	459	257.91	0	0	1	0
NICM	459	654.43	1		0	0
NICM	458	371.36	0		1	0
NICM	456	143	0		0	0
NICM	453	920.45	1	1	1	0
NICM	446	365.11	0		0	0
NICM	428	587.99	0	0	1	0
NICM	424			1	0	0
NICM	416	257.91	0		1	0
NICM	386			1	1	1
NICM	386			1	1	1
NICM	384				0	0
NICM	339			1	1	0
NICM	332	775.05	1	1	0	0
NICM	329	413.07	0	1	1	1
NICM	325	352.58	0		0	0
NICM	323	192.77	0	0	0	0
NICM	311	181	0		0	0
NICM	305				0	0
NICM	298	1582.62	1	1	1	0
NICM	293	198	0		0	0
NICM	291	354.43	0	0	1	0
NICM	269			1	1	1
NICM	257			1	1	1
NICM	256	185.76	0		1	1
NICM	252				0	0
NICM	248			1	1	0
NICM	236	281.53	0		1	1
NICM	236	931.69	1	1	0	0
NICM	234	185.76	0	0	1	1
NICM	214				0	0
NICM	212			1	1	0
NICM	201	763.99	1		1	0
NICM	200				1	0
NICM	198			1	0	0
NICM	196	392.78	0		0	0
NICM	193			1	1	0
NICM	184			1	1	0
NICM	182			1	1	0
NICM	178	248.3	0		0	0
NICM	175			0	1	0
NICM	171				1	0
NICM	170				1	0
NICM	155				0	0
NICM	154	260.1	0		0	0
NICM	151				1	1
NICM	147	798.59	1	0	1	0
NICM	145			0	1	0
NICM	144	338	0		0	0
NICM	143	276.92	0		1	1
NICM	140	287.4	0	0	0	0
NICM	139			1	1	0
NICM	135	1213.07	1	1	1	0
NICM	135	512.31	0	1	0	0
NICM	131			1	1	0
NICM	125	154.39	0	0	1	0
NICM	125			1	0	0
NICM	124	276.92	0	0	1	1
NICM	123				1	0
NICM	119	811.06	1	1	1	0
NICM	115	632.24	1		1	0
NICM	115				1	0
NICM	104			1	0	0
NICM	99	173.39	0	0	1	1
NICM	99	136.85	0		1	1
NICM	99			1	1	1
NICM	98	498.92	0	1	1	1
NICM	94	79.35	0		0	0
NICM	87	126.15	0		1	1
NICM	85	166.75	0		1	0
NICM	82	287.4	0	1	0	0
NICM	74	199.23	0		1	1
NICM	72	711.06	1	1	1	1
NICM	72	816.19	1		1	0
NICM	69	1479.87	1	1	1	1
NICM	67				1	1
NICM	66	1207.12	1	1	1	0
NICM	66			1	0	0
NICM	63			1	1	1
NICM	60			1	1	0
NICM	60	197.57	0		0	0
NICM	57				1	1
NICM	56	2207.72	1		1	0
NICM	55			0	1	1
NICM	55			0	1	0
NICM	49				0	0
NICM	48				1	0
NICM	47	750.44	1		1	0
NICM	47	185.76	0		0	0
NICM	44	1514.38	1	1	1	1
NICM	44	199.23	0		0	0
NICM	42			1	1	1
NICM	39	247.02	0		0	0
NICM	32	597.7	0	0	1	0
NICM	32	220.45	0	1	0	0
NICM	31	103.64	0		0	0
NICM	28	259.1	0	1	0	0
NICM	27	317.13	0	0	1	0
NICM	26	103.64	0		1	0
NICM	26	172.47	0		0	0
NICM	24			0	1	1
NICM	24	426.7	0	1	0	0
NICM	23	360.88	0		0	0
NICM	21	1181.87	1		1	0
NICM	10				1	0
NICM	9			1	1	1
NICM	8	1677.51	1	1	1	0
NICM	8	673.69	1		1	0
NICM	6	800.72	1	1	1	1
NICM	2	671.27	1		1	0
NICM	1				0	0
NICM	-2332			1	0	0
NICM				1	0	0
NICM					0	0
NICM					0	0
NICM					0	0
NICM					0	0
NICM					0	0
Non-failing		329.861	0
Non-failing		294.815	0
Non-failing		288.202	0
NICM		281.53	0
Non-failing		280.267	0
NICM		271.38	0	1
Non-failing		264.893	0
Non-failing		234.972	0
Non-failing		231.666	0
Non-failing		227.367	0
Non-failing		225.714	0
Non-failing		216.953	0
Non-failing		215.552	0
Non-failing		203.398	0
Non-failing		202.075	0
Non-failing		199.347	0
Non-failing		192.983	0
Non-failing		188.188	0
Non-failing		186.536	0
Non-failing		185.461	0
Non-failing		183.064	0
Non-failing		182.072	0
Non-failing		181.08	0
Non-failing		180.036	0
Non-failing		179.262	0
Non-failing		175.459	0
Non-failing		167.69	0
Non-failing		165.541	0
Non-failing		163.427	0
Non-failing		163.227	0
Non-failing		163.058	0
Non-failing		162.73	0
Non-failing		162.482	0
Non-failing		160.912	0
Non-failing		159.589	0
Non-failing		159.094	0
Non-failing		158.267	0
Non-failing		158.267	0
Non-failing		157.707	0
Non-failing		153.39	0
Non-failing		149.836	0
Non-failing		143.497	0
Non-failing		142.893	0
Non-failing		140.083	0
Non-failing		139.587	0
Non-failing		138.099	0
Non-failing		135.95	0
Non-failing		134.297	0
Non-failing		133.717	0
Non-failing		132.974	0
Non-failing		130.395	0
Non-failing		130.329	0
Non-failing		126.704	0
Non-failing		126.692	0
Non-failing		124.378	0
Non-failing		122.89	0
Non-failing		121.898	0
Non-failing		120.08	0
Non-failing		118.923	0
Non-failing		117.108	0
Non-failing		116.555	0
Non-failing		114.624	0
Non-failing		113.417	0
Non-failing		112.31	0
Non-failing		108.839	0
Non-failing		105.45	0
NICM		103.64	0
Non-failing		98.92	0
Non-failing		97.267	0
Non-failing		96.809	0
Non-failing		94.787	0
Non-failing		90.572	0
Non-failing		84.29	0
Non-failing		77.925	0
Non-failing		77.801	0
Non-failing		72.635	0
Non-failing		52.467	0
Non-failing		27.34	0
NICM
NICM
NICM
NICM
NICM
NICM
NICM
NICM
NICM
NICM
NICM
NICM
NICM
NICM
NICM
NICM
NICM
NICM
NICM
NICM
NICM
NICM
NICM
NICM
NICM
NICM
NICM
NICM
NICM
NICM
NICM
NICM
NICM
NICM
NICM
NICM
NICM
NICM
NICM
NICM
NICM
NICM
NICM
NICM
NICM
NICM
NICM
NICM
NICM
NICM
NICM
NICM
NICM
NICM
NICM
NICM
NICM
NICM
NICM
NICM
NICM
