# Supplementary material for: Endomyocardial Gremlin-1 is associated with structural remodeling and adverse clinical outcomes in non-ischemic cardiomyopathy
Source: Commun Med (Lond). 2026 Jul 2;6:373. doi: 10.1038/s43856-026-01762-9 (PMC13328730; doi:10.1038/s43856-026-01762-9)
Supplement: Supplementary file 10 — Supplementary Data 7 [file 43856_2026_1762_MOESM10_ESM.xlsx]

## Sheet: SourceData
Phenotype	LGE	Gremlin-1 High	Fibrosis (No/Low, Moderate, High)	ICD Implantation	ICD Discharge	CombinedEndpoint	Death	CV Death	Follow Up Duration (d)
RCM	NA	0	1	0	0	1	1	1	125
RCM	NA	1	1	1	0	1	1	1	1964
RCM	0	1	2	0	0	1	1	1	182
RCM	NA	1	2	1	0	1	1	1	1837
RCM	NA	1	2	1	0	1	0	0	721
RCM	NA	1	2	1	0	1	1	1	184
RCM	NA	1	2	0	0	0	0	0	3835
RCM	NA	1	2	0	0	0	0	0	3556
RCM	NA	1	2	1	0	1	0	0	1032
RCM	1	1	2	0	0	1	1	1	248
RCM	1	1	2	1	0	1	0	0	4564
RCM	NA	1	3	0	0	0	0	0	332
RCM	NA	1	3	1	0	1	1	1	60
RCM	0	0	3	0	0	1	1	1	175
RCM	NA	1	3	1	0	1	1	1	212
RCM	NA	1	3	0	0	1	1	1	66
RCM	NA	1	3	0	1	0	0	0	66
RCM	1	1	3	0	0	0	0	0	515
RCM	NA	0	3	0	0	0	0	0	3050
RCM	1	NA	NA	0	0	1	1	1	48
RCM	NA	NA	NA	0	0	1	1	1	123
RCM	NA	1	NA	0	0	0	0	0	2117
RCM	NA	NA	NA	1	0	1	0	0	39
RCM	NA	NA	NA	1	0	1	1	1	416
RCM	1	NA	NA	0	0	1	1	1	201
RCM	NA	0	NA	0	0	0	0	0	1023
RCM	1	0	NA	0	0	0	0	0	1122
RCM	NA	1	NA	1	0	1	0	0	1798
RCM	1	NA	NA	0	1	0	0	0	23
RCM	NA	NA	NA	1	0	1	0	0	693
RCM	NA	NA	NA	0	0	0	0	0	325
RCM	1	NA	NA	1	0	1	0	0	118
RCM	1	NA	NA	0	NA	NA	NA	NA	NA
RCM	1	NA	NA	0	0	0	0	0	609
RCM	NA	NA	NA	1	0	1	0	0	1623
RCM	NA	0	NA	0	0	1	1	1	2234
RCM	NA	NA	NA	1	0	1	0	0	1001
RCM	NA	NA	NA	0	0	0	0	0	214
RCM	NA	NA	NA	0	0	0	0	0	792
RCM	0	1	NA	0	0	1	1	1	653
RCM	NA	1	NA	1	0	1	1	0	298
RCM	1	1	NA	0	0	0	0	0	2370
RCM	1	NA	NA	0	0	0	0	0	45
RCM	NA	0	NA	1	0	1	0	0	618
RCM	NA	NA	NA	0	0	1	1	1	8
RCM	1	NA	NA	1	0	1	0	0	667
RCM	1	NA	NA	0	0	0	0	0	745
RCM	1	NA	NA	0	0	0	0	0	210
RCM	1	NA	NA	0	0	0	0	0	446
RCM	1	NA	NA	0	0	0	0	0	56
RCM	NA	NA	NA	1	0	1	0	0	144
RCM	1	NA	NA	0	0	1	1	1	200
RCM	NA	NA	NA	NA	NA	NA	NA	NA	NA
NDLVC	NA	0	1	0	0	0	0	0	2457
NDLVC	NA	0	1	0	0	0	0	0	3064
NDLVC	NA	0	1	0	0	0	0	0	2582
NDLVC	NA	0	1	0	0	0	0	0	2885
NDLVC	0	0	1	0	0	0	0	0	2783
NDLVC	1	0	1	0	0	0	0	0	2625
NDLVC	1	1	1	1	1	1	1	1	329
NDLVC	1	0	1	0	0	0	0	0	2618
NDLVC	NA	0	1	0	0	0	0	0	2877
NDLVC	1	0	1	0	0	0	0	0	623
NDLVC	0	0	1	0	0	0	0	0	2781
NDLVC	1	0	1	0	0	0	0	0	4308
NDLVC	0	0	1	0	0	0	0	0	5196
NDLVC	1	0	1	0	0	0	0	0	3101
NDLVC	1	0	1	0	1	1	1	1	55
NDLVC	0	0	1	0	0	0	0	0	1202
NDLVC	0	0	1	0	0	0	0	0	2909
NDLVC	0	0	1	1	0	1	1	1	4181
NDLVC	NA	1	2	1	0	1	0	0	2186
NDLVC	1	1	2	1	0	1	1	1	3720
NDLVC	0	1	2	0	0	1	1	1	1014
NDLVC	NA	0	2	0	0	0	0	0	2695
NDLVC	1	0	2	0	0	0	0	0	2090
NDLVC	0	0	2	0	0	0	0	0	3190
NDLVC	1	1	2	0	0	0	0	0	2774
NDLVC	1	1	2	0	0	0	0	0	424
NDLVC	0	1	2	0	0	0	0	0	1031
NDLVC	1	1	2	0	1	1	1	1	269
NDLVC	1	1	2	0	0	0	0	0	2352
NDLVC	0	1	2	0	0	1	1	0	590
NDLVC	1	1	2	0	0	1	1	1	894
NDLVC	0	1	2	1	1	1	1	1	99
NDLVC	1	1	2	0	0	0	0	0	2868
NDLVC	0	1	2	0	0	0	0	0	28
NDLVC	1	1	2	0	0	0	0	0	2664
NDLVC	NA	1	2	0	0	0	0	0	3305
NDLVC	NA	1	2	1	1	1	1	1	257
NDLVC	1	1	2	0	0	0	0	0	2654
NDLVC	1	1	2	0	0	0	0	0	2945
NDLVC	1	1	2	0	0	0	0	0	511
NDLVC	0	1	2	0	0	0	0	0	2512
NDLVC	1	1	2	0	1	0	0	0	43
NDLVC	NA	1	2	0	0	0	0	0	4668
NDLVC	NA	0	2	0	0	0	0	0	2414
NDLVC	1	1	2	1	0	1	0	0	2976
NDLVC	0	0	2	0	0	0	0	0	2720
NDLVC	NA	1	2	0	0	0	0	0	2727
NDLVC	NA	1	2	1	0	1	1	1	514
NDLVC	0	0	2	1	0	1	0	0	3008
NDLVC	NA	0	2	0	0	0	0	0	1937
NDLVC	0	1	2	0	0	0	0	0	2960
NDLVC	NA	1	2	0	0	1	1	1	139
NDLVC	0	1	2	1	0	1	0	0	2682
NDLVC	NA	1	2	0	0	1	1	1	3101
NDLVC	NA	0	2	0	0	0	0	0	2336
NDLVC	NA	1	2	0	0	1	1	0	1262
NDLVC	NA	1	2	0	0	0	0	0	2702
NDLVC	NA	0	2	0	0	0	0	0	3877
NDLVC	NA	NA	2	NA	0	0	0	0	3406
NDLVC	0	1	2	0	0	0	0	0	2648
NDLVC	NA	1	2	0	0	1	1	1	339
NDLVC	NA	1	2	0	0	0	0	0	1342
NDLVC	1	0	2	0	0	0	0	0	3507
NDLVC	1	1	2	1	0	1	0	0	6
NDLVC	NA	1	2	0	0	0	0	0	3514
NDLVC	1	1	2	0	0	0	0	0	3553
NDLVC	0	0	2	0	0	0	0	0	2175
NDLVC	NA	1	2	0	0	1	1	1	687
NDLVC	1	1	2	0	0	0	0	0	1258
NDLVC	1	1	2	0	0	0	0	0	2975
NDLVC	NA	1	2	0	0	0	0	0	1982
NDLVC	0	0	3	0	0	0	0	0	2647
NDLVC	NA	1	3	0	0	0	0	0	1015
NDLVC	NA	1	3	0	0	0	0	0	2833
NDLVC	0	1	3	0	0	0	0	0	3013
NDLVC	1	1	3	0	0	0	0	0	1460
NDLVC	NA	1	3	1	0	1	0	0	1850
NDLVC	1	1	3	0	0	0	0	0	2762
NDLVC	1	1	3	1	1	1	0	0	2332
NDLVC	0	1	3	0	0	0	0	0	1344
NDLVC	NA	1	3	0	0	0	0	0	445
NDLVC	1	1	3	1	0	1	1	1	2716
NDLVC	0	1	3	0	0	1	1	1	974
NDLVC	0	1	3	1	0	1	0	0	3097
NDLVC	NA	1	3	1	0	1	1	1	949
NDLVC	1	1	3	0	0	1	1	1	786
NDLVC	0	1	3	0	0	1	1	0	498
NDLVC	1	1	3	1	1	1	1	1	42
NDLVC	1	1	3	0	0	1	1	1	2615
NDLVC	0	1	3	1	0	1	1	0	608
NDLVC	NA	1	3	1	0	1	0	0	1707
NDLVC	NA	1	NA	0	0	0	0	0	1020
NDLVC	NA	NA	NA	0	0	0	0	0	44
NDLVC	NA	NA	NA	0	0	0	0	0	200
NDLVC	NA	NA	NA	1	0	1	0	0	890
NDLVC	NA	NA	NA	0	0	0	0	0	806
NDLVC	NA	NA	NA	0	0	1	1	1	171
NDLVC	NA	NA	NA	0	0	0	0	0	42
NDLVC	NA	NA	NA	0	0	0	0	0	887
NDLVC	NA	NA	NA	0	0	0	0	0	619
NDLVC	NA	NA	NA	1	0	1	1	1	47
NDLVC	NA	NA	NA	0	0	0	0	0	293
NDLVC	0	NA	NA	0	0	0	0	0	26
NDLVC	NA	NA	NA	0	0	0	0	0	942
NDLVC	NA	NA	NA	0	NA	NA	NA	NA	NA
NDLVC	1	NA	NA	1	0	1	0	0	63
NDLVC	1	NA	NA	1	1	1	1	1	143
NDLVC	NA	NA	NA	0	0	0	0	0	495
NDLVC	1	NA	NA	0	0	0	0	0	456
NDLVC	0	1	NA	0	0	1	1	0	8
NDLVC	0	0	NA	0	0	0	0	0	2180
NDLVC	1	NA	NA	0	0	0	0	0	351
NDLVC	NA	NA	NA	0	0	0	0	0	1323
NDLVC	0	NA	NA	0	0	0	0	0	900
NDLVC	1	NA	NA	0	0	0	0	0	263
NDLVC	0	NA	NA	0	0	0	0	0	198
NDLVC	0	NA	NA	0	0	0	0	0	657
NDLVC	1	NA	NA	0	0	0	0	0	753
NDLVC	0	NA	NA	NA	0	0	0	0	93
NDLVC	NA	NA	NA	0	0	1	1	1	801
NDLVC	0	0	NA	0	0	0	0	0	1492
NDLVC	0	0	NA	0	0	1	1	1	55
NDLVC	0	NA	NA	0	0	0	0	0	194
NDLVC	0	NA	NA	1	0	1	0	0	1324
NDLVC	0	NA	NA	0	0	1	1	1	543
NDLVC	0	NA	NA	0	0	0	0	0	97
NDLVC	0	NA	NA	1	0	1	1	1	85
NDLVC	0	NA	NA	0	0	0	0	0	1365
NDLVC	0	NA	NA	0	0	0	0	0	1134
NDLVC	0	NA	NA	0	0	0	0	0	220
NDLVC	0	NA	NA	0	0	0	0	0	164
NDLVC	1	NA	NA	0	0	0	0	0	936
NDLVC	0	NA	NA	0	0	1	1	1	170
NDLVC	1	NA	NA	NA	0	0	0	0	620
NDLVC	0	NA	NA	0	0	0	0	0	325
NDLVC	1	NA	NA	0	0	0	0	0	1183
NDLVC	0	NA	NA	0	0	0	0	0	1199
NDLVC	1	0	NA	0	0	0	0	0	5010
NDLVC	1	NA	NA	0	0	0	0	0	883
NDLVC	1	0	NA	0	0	0	0	0	1575
NDLVC	1	0	NA	0	NA	NA	NA	NA	NA
NDLVC	NA	NA	NA	0	0	0	0	0	31
NDLVC	NA	NA	NA	1	0	1	1	1	21
NDLVC	NA	NA	NA	0	0	1	1	1	56
NDLVC	0	NA	NA	1	0	1	0	0	664
NDLVC	NA	NA	NA	1	0	1	0	0	196
NDLVC	1	NA	NA	0	0	0	0	0	571
NDLVC	1	NA	NA	0	0	0	0	0	210
NDLVC	NA	NA	NA	0	0	0	0	0	94
NDLVC	1	NA	NA	1	0	1	0	0	110
NDLVC	1	NA	NA	0	0	0	0	0	220
NDLVC	0	NA	NA	1	0	1	0	0	1150
NDLVC	NA	NA	NA	0	0	0	0	0	153
NDLVC	NA	NA	NA	0	0	0	0	0	116
NDLVC	NA	NA	NA	0	0	0	0	0	549
NDLVC	NA	NA	NA	0	0	0	0	0	230
NDLVC	1	NA	NA	0	0	0	0	0	127
NDLVC	NA	NA	NA	0	0	0	0	0	83
NDLVC	NA	NA	NA	1	1	1	1	1	683
NDLVC	0	NA	NA	1	1	1	0	0	49
NDLVC	NA	1	NA	0	0	0	0	0	176
NDLVC	NA	NA	NA	0	0	0	0	0	1
NDLVC	0	NA	NA	0	0	0	0	0	912
NDLVC	NA	NA	NA	0	0	0	0	0	920
NDLVC	1	1	NA	0	0	0	0	0	1843
NDLVC	0	NA	NA	0	0	0	0	0	1343
NDLVC	0	NA	NA	0	0	0	0	0	1729
NDLVC	NA	NA	NA	0	0	0	0	0	935
NDLVC	NA	NA	NA	NA	0	0	0	0	981
NDLVC	NA	NA	NA	0	0	0	0	0	12
NDLVC	1	NA	NA	0	0	0	0	0	788
NDLVC	0	NA	NA	0	0	0	0	0	962
NDLVC	NA	NA	NA	0	0	0	0	0	1014
NDLVC	0	NA	NA	0	NA	NA	NA	NA	NA
NDLVC	0	0	NA	0	0	0	0	0	1814
NDLVC	NA	NA	NA	0	0	0	0	0	66
NDLVC	0	NA	NA	0	NA	NA	NA	NA	NA
NDLVC	1	NA	NA	1	0	1	0	0	1024
NDLVC	1	NA	NA	0	0	0	0	0	450
NDLVC	0	NA	NA	0	0	0	0	0	439
NDLVC	1	NA	NA	0	0	0	0	0	360
NDLVC	NA	NA	NA	0	0	0	0	0	1067
NDLVC	0	NA	NA	0	0	0	0	0	71
NDLVC	NA	NA	NA	0	0	0	0	0	932
NDLVC	1	NA	NA	1	0	1	0	0	832
NDLVC	1	NA	NA	0	0	0	0	0	1393
NDLVC	1	NA	NA	0	0	0	0	0	1309
NDLVC	1	NA	NA	0	0	0	0	0	1884
NDLVC	NA	NA	NA	0	0	0	0	0	1050
NDLVC	1	0	NA	0	0	0	0	0	1082
NDLVC	NA	1	NA	0	0	0	0	0	2045
NDLVC	0	0	NA	0	0	0	0	0	1985
NDLVC	1	0	NA	0	0	0	0	0	440
NDLVC	1	NA	NA	0	0	0	0	0	1883
NDLVC	0	1	NA	0	0	0	0	0	2505
NDLVC	1	0	NA	0	0	0	0	0	2349
NDLVC	0	0	NA	0	0	0	0	0	323
NDLVC	0	1	NA	0	0	0	0	0	1253
NDLVC	1	0	NA	0	0	0	0	0	405
NDLVC	1	1	NA	0	0	0	0	0	156
NDLVC	NA	NA	NA	0	0	0	0	0	2017
NDLVC	1	1	NA	1	1	1	1	1	72
NDLVC	1	NA	NA	0	0	0	0	0	1138
NDLVC	0	1	NA	1	1	1	1	1	665
NDLVC	1	0	NA	1	0	1	0	0	1653
NDLVC	0	0	NA	0	0	1	1	1	32
NDLVC	NA	1	NA	0	0	0	0	0	2278
NDLVC	1	0	NA	0	0	0	0	0	2371
NDLVC	1	0	NA	0	0	0	0	0	2126
NDLVC	NA	1	NA	0	0	1	1	1	119
NDLVC	NA	1	NA	0	0	0	0	0	2330
NDLVC	1	1	NA	0	0	0	0	0	270
NDLVC	1	1	NA	0	0	0	0	0	2221
NDLVC	1	0	NA	0	0	1	1	1	27
NDLVC	1	NA	NA	0	0	0	0	0	1449
NDLVC	1	0	NA	1	0	1	1	1	291
NDLVC	1	1	NA	0	0	0	0	0	1984
NDLVC	1	0	NA	0	0	0	0	0	47
NDLVC	1	1	NA	1	1	1	0	0	2129
NDLVC	0	1	NA	1	0	1	0	0	2351
NDLVC	1	1	NA	0	0	0	0	0	2426
NDLVC	1	1	NA	1	1	1	1	1	6
NDLVC	1	1	NA	0	0	0	0	0	1903
NDLVC	1	0	NA	0	0	0	0	0	2185
NDLVC	0	1	NA	0	0	0	0	0	2044
NDLVC	NA	0	NA	0	0	0	0	0	2323
NDLVC	0	NA	NA	0	0	0	0	0	422
NDLVC	1	0	NA	0	0	0	0	0	2064
NDLVC	0	1	NA	0	0	0	0	0	1898
NDLVC	NA	0	NA	0	0	0	0	0	2324
NDLVC	0	1	NA	0	0	0	0	0	2533
NDLVC	1	1	NA	0	0	0	0	0	2020
NDLVC	1	NA	NA	0	0	0	0	0	1374
NDLVC	NA	NA	NA	0	0	0	0	0	1565
NDLVC	NA	NA	NA	0	0	0	0	0	154
NDLVC	NA	NA	NA	NA	0	1	1	1	890
NDLVC	1	NA	NA	1	0	1	0	0	334
NDLVC	NA	NA	NA	0	1	0	0	0	47
NDLVC	NA	NA	NA	1	0	1	0	0	146
NDLVC	1	0	NA	0	0	1	1	1	145
NDLVC	1	NA	NA	0	0	0	0	0	479
NDLVC	NA	NA	NA	1	0	1	0	0	210
NDLVC	0	NA	NA	1	0	1	0	0	637
NDLVC	NA	NA	NA	0	0	0	0	0	809
NDLVC	0	NA	NA	1	0	1	0	0	1613
NDLVC	NA	NA	NA	0	0	0	0	0	5270
NDLVC	1	NA	NA	0	NA	NA	NA	NA	NA
NDLVC	0	NA	NA	0	0	0	0	0	283
NDLVC	1	NA	NA	0	0	0	0	0	266
NDLVC	0	1	NA	0	0	0	0	0	1958
NDLVC	NA	1	NA	1	0	1	1	1	1484
NDLVC	NA	1	NA	1	0	1	0	0	1043
NDLVC	1	NA	NA	0	0	0	0	0	58
NDLVC	0	NA	NA	0	0	0	0	0	1672
NDLVC	NA	NA	NA	0	0	0	0	0	26
NDLVC	NA	NA	NA	NA	NA	NA	NA	NA	NA
NDLVC	NA	NA	NA	NA	NA	NA	NA	NA	NA
NDLVC	NA	NA	NA	NA	NA	NA	NA	NA	NA
NDLVC	NA	NA	NA	NA	NA	NA	NA	NA	NA
NDLVC	NA	NA	NA	NA	NA	NA	NA	NA	NA
NDLVC	NA	NA	NA	NA	NA	NA	NA	NA	NA
NDLVC	NA	NA	NA	NA	NA	NA	NA	NA	NA
NDLVC	NA	NA	NA	NA	NA	NA	NA	NA	NA
NDLVC	NA	NA	NA	NA	NA	NA	NA	NA	NA
NDLVC	NA	NA	NA	NA	NA	NA	NA	NA	NA
NDLVC	NA	NA	NA	NA	NA	NA	NA	NA	NA
NDLVC	NA	NA	NA	NA	NA	NA	NA	NA	NA
NDLVC	NA	NA	NA	NA	NA	NA	NA	NA	NA
NDLVC	NA	NA	NA	NA	NA	NA	NA	NA	NA
NDLVC	NA	NA	NA	NA	NA	NA	NA	NA	NA
NDLVC	NA	NA	NA	NA	NA	NA	NA	NA	NA
NDLVC	NA	NA	NA	NA	NA	NA	NA	NA	NA
NDLVC	NA	NA	NA	NA	NA	NA	NA	NA	NA
NDLVC	NA	NA	NA	NA	NA	NA	NA	NA	NA
NDLVC	NA	NA	NA	NA	NA	NA	NA	NA	NA
MCM	NA	0	1	0	0	0	0	0	1413
MCM	0	0	1	0	0	0	0	0	3004
MCM	NA	0	1	0	0	0	0	0	2454
MCM	NA	0	1	0	0	0	0	0	238
MCM	0	0	1	0	0	0	0	0	3129
MCM	NA	0	2	0	0	1	1	1	428
MCM	NA	1	2	1	0	1	0	0	1554
MCM	1	1	2	0	0	0	0	0	2656
MCM	0	1	2	0	0	0	0	0	2544
MCM	NA	1	2	0	0	1	1	1	1064
MCM	0	1	3	1	0	1	1	1	799
MCM	NA	1	3	1	0	1	1	1	135
MCM	NA	1	3	0	0	0	0	0	3212
MCM	1	1	3	1	0	1	0	0	2909
MCM	1	NA	NA	1	0	1	1	1	495
MCM	NA	NA	NA	1	0	1	0	0	92
MCM	NA	NA	NA	1	0	1	0	0	922
MCM	NA	NA	NA	0	0	1	1	1	885
MCM	NA	NA	NA	0	0	0	0	0	6
MCM	0	NA	NA	0	0	0	0	0	421
MCM	0	NA	NA	0	0	0	0	0	58
MCM	NA	NA	NA	0	0	0	0	0	218
MCM	NA	NA	NA	0	NA	NA	NA	NA	NA
MCM	NA	NA	NA	0	0	0	0	0	808
MCM	0	NA	NA	1	0	1	0	0	525
MCM	NA	1	NA	1	1	1	1	1	1095
MCM	1	0	NA	NA	0	0	0	0	1153
MCM	NA	NA	NA	0	0	0	0	0	102
MCM	0	NA	NA	0	0	0	0	0	142
MCM	NA	NA	NA	0	0	0	0	0	28
MCM	NA	NA	NA	0	0	0	0	0	102
MCM	1	NA	NA	1	1	1	1	1	57
MCM	1	NA	NA	0	0	0	0	0	1079
MCM	NA	NA	NA	0	0	0	0	0	1108
MCM	NA	NA	NA	0	0	0	0	0	601
MCM	1	NA	NA	0	0	0	0	0	823
MCM	1	NA	NA	0	0	0	0	0	220
MCM	1	1	NA	0	0	0	0	0	2464
MCM	1	NA	NA	1	0	1	0	0	115
MCM	1	1	NA	1	0	1	0	0	17
MCM	NA	1	NA	1	0	1	0	0	1815
MCM	0	NA	NA	0	0	0	0	0	169
MCM	0	1	NA	0	0	0	0	0	2257
MCM	NA	NA	NA	0	0	0	0	0	1442
MCM	NA	1	NA	0	NA	NA	NA	NA	NA
MCM	NA	NA	NA	0	0	0	0	0	1517
MCM	1	1	NA	0	0	0	0	0	2477
MCM	0	1	NA	1	0	1	0	0	2359
MCM	1	1	NA	1	0	1	0	0	2533
MCM	NA	NA	NA	0	0	0	0	0	1313
MCM	NA	NA	NA	0	0	0	0	0	1436
MCM	1	1	NA	1	0	1	0	0	1994
MCM	0	0	NA	0	0	0	0	0	2280
MCM	0	1	NA	0	0	0	0	0	713
MCM	NA	0	NA	1	0	1	0	0	292
MCM	NA	1	NA	0	0	0	0	0	1918
MCM	NA	0	NA	1	0	1	1	1	2331
MCM	1	1	NA	0	1	0	0	0	135
MCM	NA	1	NA	0	0	0	0	0	2396
MCM	NA	0	NA	0	0	0	0	0	823
MCM	0	1	NA	1	0	1	0	0	1141
MCM	1	1	NA	1	0	1	0	0	2067
MCM	NA	1	NA	1	0	1	0	0	59
MCM	0	1	NA	1	1	1	1	1	69
MCM	NA	NA	NA	0	0	1	1	1	2037
MCM	0	0	NA	0	0	0	0	0	1964
MCM	NA	1	NA	0	0	0	0	0	236
MCM	1	0	NA	1	0	1	1	1	742
MCM	NA	NA	NA	0	0	0	0	0	53
MCM	1	NA	NA	1	0	1	0	0	26
MCM	0	NA	NA	1	0	1	0	0	41
MCM	0	1	NA	0	0	0	0	0	339
MCM	NA	NA	NA	1	0	1	0	0	2
MCM	NA	NA	NA	1	0	1	0	0	60
MCM	NA	NA	NA	1	0	1	1	1	2
MCM	NA	NA	NA	0	0	0	0	0	178
MCM	NA	NA	NA	0	0	0	0	0	439
MCM	NA	NA	NA	0	0	0	0	0	1050
MCM	NA	NA	NA	0	0	0	0	0	955
MCM	0	0	NA	0	0	0	0	0	2456
MCM	0	NA	NA	0	0	0	0	0	878
MCM	0	NA	NA	0	NA	NA	NA	NA	NA
MCM	1	1	NA	1	1	1	1	1	1172
MCM	1	0	NA	1	0	1	1	1	1306
MCM	0	0	NA	0	0	0	0	0	283
MCM	NA	1	NA	0	0	1	1	1	453
MCM	1	NA	NA	NA	0	0	0	0	2480
MCM	NA	1	NA	0	0	0	0	0	82
MCM	1	1	NA	1	0	1	0	0	421
MCM	1	0	NA	0	0	1	1	1	753
MCM	NA	1	NA	1	0	1	0	0	2044
MCM	NA	NA	NA	1	0	1	0	0	1456
MCM	NA	NA	NA	NA	NA	NA	NA	NA	NA
MCM	NA	NA	NA	0	0	0	0	0	3106
MCM	NA	NA	NA	NA	NA	NA	NA	NA	NA
HCM	NA	0	1	1	0	1	0	0	4126
HCM	1	1	2	0	1	0	0	0	24
HCM	NA	1	2	1	1	1	1	1	215
HCM	1	1	2	1	0	1	1	0	1192
HCM	NA	1	2	1	1	1	1	1	98
HCM	1	1	2	1	0	1	1	1	1152
HCM	0	1	3	0	0	0	0	0	1165
HCM	NA	1	3	1	1	1	1	1	44
HCM	1	1	3	1	0	1	0	0	3355
HCM	1	1	3	0	0	NA	0	0	NA
HCM	NA	1	3	0	0	0	0	0	3667
HCM	0	1	3	0	0	1	1	1	131
HCM	0	NA	NA	0	0	0	0	0	85
HCM	0	NA	NA	0	0	0	0	0	198
HCM	1	NA	NA	1	0	1	0	0	1445
HCM	0	NA	NA	1	1	1	1	1	256
HCM	1	NA	NA	1	0	1	0	0	1549
HCM	1	1	NA	1	1	1	0	0	2272
HCM	NA	NA	NA	0	0	0	0	0	1328
HCM	NA	NA	NA	1	0	1	0	0	608
HCM	NA	NA	NA	1	0	1	0	0	707
HCM	1	NA	NA	1	0	1	0	0	798
HCM	NA	0	NA	1	1	1	0	0	768
DCM	1	1	1	1	0	1	0	0	125
DCM	0	0	1	0	0	0	0	0	2790
DCM	1	0	1	1	1	1	1	1	124
DCM	NA	0	1	0	0	0	0	0	575
DCM	1	0	1	1	1	1	1	1	99
DCM	0	0	1	1	0	1	0	0	2751
DCM	1	1	1	1	0	1	1	1	193
DCM	0	1	1	0	0	0	0	0	391
DCM	NA	1	1	1	1	1	1	1	3616
DCM	NA	0	1	1	0	1	0	0	3031
DCM	NA	0	1	0	0	0	0	0	2480
DCM	NA	0	1	1	0	1	0	0	5195
DCM	0	1	1	0	0	0	0	0	104
DCM	0	0	1	1	0	1	0	0	2941
DCM	1	1	2	1	0	1	0	0	4217
DCM	1	0	2	1	1	1	1	1	1739
DCM	0	1	2	1	0	1	0	0	2462
DCM	1	1	2	1	0	1	0	0	2588
DCM	NA	1	2	0	0	0	0	0	2640
DCM	1	1	2	0	0	0	0	0	2847
DCM	1	1	2	1	0	1	0	0	32
DCM	0	0	2	0	0	0	0	0	1232
DCM	0	1	2	1	0	1	0	0	2583
DCM	0	1	2	0	0	0	0	0	811
DCM	1	1	2	0	0	0	0	0	3554
DCM	1	1	2	1	0	1	0	0	793
DCM	NA	1	2	0	0	0	0	0	496
DCM	NA	1	2	1	0	1	0	0	832
DCM	0	1	2	1	1	1	1	1	63
DCM	NA	1	2	1	0	1	1	1	660
DCM	1	1	2	1	0	1	0	0	2621
DCM	1	1	2	1	0	1	0	0	3053
DCM	NA	1	2	0	0	1	1	0	1091
DCM	NA	1	2	0	0	1	1	1	1651
DCM	1	1	2	0	0	0	0	0	3416
DCM	NA	1	2	1	0	1	1	1	2233
DCM	NA	1	2	0	0	0	0	0	2912
DCM	NA	1	2	1	0	1	0	0	2191
DCM	NA	1	2	1	0	1	0	0	198
DCM	1	1	2	1	0	1	1	1	3557
DCM	NA	0	2	0	0	0	0	0	2706
DCM	NA	1	2	1	1	1	1	1	759
DCM	NA	1	2	0	0	0	0	0	949
DCM	0	1	2	0	0	0	0	0	3514
DCM	0	0	2	0	0	0	0	0	2974
DCM	1	1	3	1	0	1	1	1	2604
DCM	0	1	3	0	0	0	0	0	4782
DCM	1	1	3	1	0	1	0	0	2856
DCM	1	1	3	1	1	1	1	1	4196
DCM	1	1	3	0	0	1	1	1	2263
DCM	0	1	3	1	1	1	1	1	1977
DCM	NA	1	3	0	0	1	1	1	484
DCM	1	1	3	1	0	1	1	1	1489
DCM	1	1	3	0	0	0	0	0	3504
DCM	1	0	3	0	0	0	0	0	2853
DCM	1	1	3	0	0	0	0	0	2680
DCM	0	1	3	0	0	0	0	0	3060
DCM	NA	1	3	1	1	1	1	1	4403
DCM	1	1	3	0	0	0	0	0	3535
DCM	NA	1	3	1	0	1	0	0	3499
DCM	0	1	3	0	0	0	0	0	3401
DCM	NA	1	3	1	0	1	1	1	3987
DCM	1	1	3	0	0	0	0	0	2842
DCM	0	1	3	1	0	1	0	0	3403
DCM	NA	1	3	0	0	0	0	0	3330
DCM	1	1	3	1	1	1	1	1	386
DCM	0	1	3	1	1	1	1	1	125
DCM	0	1	3	1	1	1	1	1	9
DCM	1	1	3	1	0	1	0	0	3403
DCM	NA	1	3	1	1	1	1	1	732
DCM	NA	NA	NA	0	0	0	0	0	856
DCM	NA	NA	NA	1	0	1	0	0	155
DCM	1	1	NA	1	0	1	0	0	2332
DCM	NA	NA	NA	1	0	1	0	0	601
DCM	0	NA	NA	NA	0	0	0	0	164
DCM	NA	NA	NA	1	0	1	0	0	314
DCM	0	NA	NA	1	0	1	0	0	166
DCM	1	NA	NA	1	1	1	1	1	87
DCM	NA	0	NA	1	0	1	1	1	459
DCM	1	1	NA	1	0	1	0	0	1986
DCM	1	NA	NA	1	0	1	0	0	56
DCM	1	NA	NA	1	0	1	0	0	1005
DCM	1	NA	NA	1	0	1	0	0	200
DCM	NA	NA	NA	0	0	1	1	1	115
DCM	1	NA	NA	1	1	1	1	1	99
DCM	NA	NA	NA	0	0	0	0	0	816
DCM	NA	NA	NA	0	0	0	0	0	75
DCM	0	NA	NA	0	0	0	0	0	1169
DCM	NA	NA	NA	0	0	0	0	0	980
DCM	0	NA	NA	0	0	0	0	0	175
DCM	0	NA	NA	0	0	0	0	0	57
DCM	1	NA	NA	1	0	1	0	0	419
DCM	NA	NA	NA	0	0	1	1	1	26
DCM	1	NA	NA	0	0	0	0	0	1749
DCM	NA	0	NA	1	0	1	1	1	1952
DCM	0	NA	NA	0	0	0	0	0	34
DCM	NA	NA	NA	NA	0	1	1	1	115
DCM	0	0	NA	1	1	1	1	1	1395
DCM	NA	0	NA	1	1	1	1	1	24
DCM	NA	0	NA	0	0	0	0	0	4579
DCM	NA	0	NA	0	0	0	0	0	5165
DCM	0	NA	NA	0	0	0	0	0	196
DCM	NA	NA	NA	1	0	1	0	0	103
DCM	NA	NA	NA	1	0	1	0	0	316
DCM	NA	NA	NA	1	0	1	0	0	740
DCM	1	NA	NA	1	0	1	0	0	302
DCM	1	NA	NA	0	0	0	0	0	319
DCM	1	NA	NA	0	0	0	0	0	889
DCM	1	NA	NA	0	0	0	0	0	323
DCM	NA	NA	NA	0	0	0	0	0	65
DCM	1	NA	NA	0	0	0	0	0	98
DCM	NA	NA	NA	1	NA	1	NA	NA	NA
DCM	NA	NA	NA	1	0	1	0	0	767
DCM	1	1	NA	1	0	1	0	0	970
DCM	NA	NA	NA	1	0	1	1	1	10
DCM	0	1	NA	0	0	1	1	1	1407
DCM	0	NA	NA	1	0	1	0	0	776
DCM	1	NA	NA	1	0	1	0	0	874
DCM	0	NA	NA	1	0	1	0	0	713
DCM	1	1	NA	1	0	1	0	0	2053
DCM	0	NA	NA	1	0	1	0	0	1347
DCM	0	NA	NA	0	0	0	0	0	938
DCM	1	NA	NA	NA	0	0	0	0	1279
DCM	0	NA	NA	0	0	0	0	0	558
DCM	NA	NA	NA	1	0	1	0	0	995
DCM	NA	NA	NA	0	NA	NA	NA	NA	NA
DCM	1	NA	NA	1	0	1	0	0	333
DCM	1	1	NA	1	0	1	0	0	974
DCM	1	NA	NA	1	0	1	0	0	230
DCM	1	1	NA	1	0	1	0	0	2492
DCM	1	NA	NA	1	0	1	0	0	39
DCM	NA	1	NA	NA	0	0	0	0	218
DCM	0	1	NA	0	0	0	0	0	162
DCM	NA	0	NA	1	0	1	0	0	2334
DCM	1	NA	NA	0	0	0	0	0	2407
DCM	NA	0	NA	0	0	0	0	0	2135
DCM	0	NA	NA	1	0	1	0	0	1365
DCM	0	NA	NA	1	1	1	1	1	1320
DCM	1	1	NA	1	0	1	0	0	843
DCM	1	NA	NA	1	0	1	0	0	1096
DCM	1	1	NA	1	0	1	0	0	172
DCM	1	0	NA	0	0	0	0	0	875
DCM	NA	NA	NA	1	0	1	0	0	1156
DCM	1	0	NA	1	0	1	1	1	1629
DCM	1	NA	NA	1	0	1	0	0	305
DCM	1	0	NA	0	0	0	0	0	387
DCM	1	0	NA	0	0	0	0	0	1134
DCM	1	1	NA	0	1	0	0	0	43
DCM	1	0	NA	1	0	1	0	0	254
DCM	0	NA	NA	0	0	0	0	0	2158
DCM	NA	NA	NA	0	0	0	0	0	1204
DCM	0	0	NA	0	0	0	0	0	1960
DCM	NA	NA	NA	1	1	1	1	1	987
DCM	0	1	NA	1	1	1	1	1	2072
DCM	1	1	NA	0	0	0	0	0	2522
DCM	NA	NA	NA	0	0	0	0	0	228
DCM	1	1	NA	1	1	1	1	1	1895
DCM	NA	1	NA	1	0	1	0	0	2103
DCM	0	1	NA	0	0	0	0	0	2121
DCM	0	0	NA	1	1	1	1	1	234
DCM	0	NA	NA	1	0	1	0	0	1281
DCM	1	1	NA	1	0	1	0	0	873
DCM	0	1	NA	0	0	0	0	0	2255
DCM	1	1	NA	1	0	1	0	0	1398
DCM	NA	0	NA	1	0	1	0	0	140
DCM	NA	0	NA	1	0	1	0	0	473
DCM	0	0	NA	0	0	0	0	0	3600
DCM	1	1	NA	1	0	1	0	0	2307
DCM	1	0	NA	1	0	1	1	0	147
DCM	0	1	NA	0	0	0	0	0	2271
DCM	NA	0	NA	0	0	0	0	0	2395
DCM	1	NA	NA	1	0	1	1	1	72
DCM	1	NA	NA	1	0	1	0	0	196
DCM	NA	NA	NA	0	0	0	0	0	220
DCM	NA	NA	NA	1	0	1	0	0	309
DCM	0	NA	NA	1	0	1	0	0	88
DCM	NA	NA	NA	0	0	0	0	0	782
DCM	NA	NA	NA	1	0	1	0	0	963
DCM	0	0	NA	0	0	0	0	0	1324
DCM	1	1	NA	1	0	1	1	1	4200
DCM	NA	0	NA	1	1	1	1	1	1748
DCM	NA	NA	NA	1	1	1	1	1	236
DCM	NA	NA	NA	1	0	1	0	0	38
DCM	NA	NA	NA	NA	0	0	0	0	346
DCM	1	NA	NA	0	0	0	0	0	141
DCM	NA	NA	NA	0	0	0	0	0	581
DCM	0	NA	NA	1	0	1	0	0	210
DCM	NA	NA	NA	1	0	1	0	0	274
DCM	NA	NA	NA	0	0	0	0	0	638
DCM	0	NA	NA	0	0	0	0	0	459
DCM	1	NA	NA	1	0	1	0	0	914
DCM	NA	1	NA	1	0	1	0	0	2330
DCM	1	NA	NA	0	NA	NA	NA	NA	NA
DCM	1	NA	NA	1	0	1	0	0	427
DCM	1	0	NA	0	0	0	0	0	2424
DCM	0	0	NA	1	0	1	0	0	2169
DCM	1	NA	NA	1	0	1	0	0	1031
DCM	NA	1	NA	0	0	0	0	0	2429
DCM	0	0	NA	0	0	0	0	0	2396
DCM	0	NA	NA	1	0	1	1	1	658
DCM	NA	0	NA	1	0	1	0	0	2493
DCM	0	NA	NA	1	0	1	0	0	263
DCM	NA	NA	NA	NA	NA	NA	NA	NA	NA
DCM	NA	NA	NA	NA	NA	NA	NA	NA	NA
DCM	NA	NA	NA	NA	NA	NA	NA	NA	NA
DCM	NA	NA	NA	NA	NA	NA	NA	NA	NA
DCM	NA	NA	NA	NA	NA	NA	NA	NA	NA
DCM	NA	NA	NA	NA	NA	NA	NA	NA	NA
DCM	NA	NA	NA	NA	NA	NA	NA	NA	NA
DCM	NA	NA	NA	NA	NA	NA	NA	NA	NA
DCM	NA	NA	NA	NA	NA	NA	NA	NA	NA
DCM	NA	NA	NA	NA	NA	NA	NA	NA	NA
DCM	NA	NA	NA	NA	NA	NA	NA	NA	NA
DCM	NA	NA	NA	NA	NA	NA	NA	NA	NA
DCM	NA	NA	NA	NA	NA	NA	NA	NA	NA
DCM	NA	NA	NA	NA	NA	NA	NA	NA	NA
DCM	NA	NA	NA	NA	NA	NA	NA	NA	NA
DCM	NA	NA	NA	NA	NA	NA	NA	NA	NA
DCM	NA	NA	NA	NA	NA	NA	NA	NA	NA
DCM	NA	NA	NA	NA	NA	NA	NA	NA	NA
DCM	NA	NA	NA	NA	NA	NA	NA	NA	NA
DCM	NA	NA	NA	NA	NA	NA	NA	NA	NA
DCM	NA	NA	NA	NA	NA	NA	NA	NA	NA
DCM	NA	NA	NA	NA	NA	NA	NA	NA	NA
DCM	NA	NA	NA	NA	NA	NA	NA	NA	NA
DCM	NA	NA	NA	NA	NA	NA	NA	NA	NA
DCM	NA	NA	NA	NA	NA	NA	NA	NA	NA
DCM	NA	NA	NA	NA	NA	NA	NA	NA	NA
DCM	NA	NA	NA	NA	NA	NA	NA	NA	NA
DCM	NA	NA	NA	NA	NA	NA	NA	NA	NA
DCM	NA	NA	NA	NA	NA	NA	NA	NA	NA
DCM	NA	NA	NA	NA	NA	NA	NA	NA	NA
DCM	NA	NA	NA	NA	NA	NA	NA	NA	NA
DCM	NA	NA	NA	NA	NA	NA	NA	NA	NA
DCM	NA	NA	NA	NA	NA	NA	NA	NA	NA
DCM	NA	NA	NA	NA	NA	NA	NA	NA	NA
DCM	NA	NA	NA	NA	NA	NA	NA	NA	NA
DCM	NA	NA	NA	NA	NA	NA	NA	NA	NA
DCM	NA	NA	NA	NA	NA	NA	NA	NA	NA
DCM	NA	NA	NA	NA	NA	NA	NA	NA	NA
DCM	NA	NA	NA	NA	NA	NA	NA	NA	NA
DCM	NA	NA	NA	NA	NA	NA	NA	NA	NA
DCM	NA	NA	NA	NA	NA	NA	NA	NA	NA
DCM	NA	NA	NA	NA	NA	NA	NA	NA	NA
DCM	NA	NA	NA	NA	NA	NA	NA	NA	NA
DCM	NA	NA	NA	NA	NA	NA	NA	NA	NA
ACM	NA	0	1	0	0	0	0	0	2987
ACM	1	1	2	1	1	1	1	1	386
ACM	NA	1	2	1	0	1	0	0	698
ACM	1	1	3	1	0	1	0	0	3462
ACM	NA	NA	NA	1	0	1	0	0	691
ACM	1	NA	NA	1	0	1	0	0	1039
ACM	1	NA	NA	0	0	0	0	0	739
ACM	0	0	NA	1	0	1	0	0	409
ACM	0	0	NA	0	0	1	1	1	2029
ACM	0	NA	NA	0	0	0	0	0	689
ACM	1	NA	NA	1	1	1	1	1	850
	NA	NA	NA	NA	NA	NA	NA	NA	NA
	NA	NA	NA	NA	NA	NA	NA	NA	NA
	NA	NA	NA	NA	NA	NA	NA	NA	NA
	NA	NA	NA	NA	NA	NA	NA	NA	NA
	NA	NA	NA	NA	NA	NA	NA	NA	NA
